# Supplementary material for: Admission screening for extended-spectrum cephalosporin-resistant and carbapenem-resistant Enterobacterales colonization at a referral hospital in Botswana: A one-year period-prevalence survey, 2022–2023
Source: PLOS Glob Public Health. 2025 Oct 28;5(10):e0005018. doi: 10.1371/journal.pgph.0005018 (PMC12561989; doi:10.1371/journal.pgph.0005018)
Supplement: S1 Data — (XLSX) [file pgph.0005018.s002.xlsx]

## Sheet: Sheet1
Record number	Hospital Day	BSI	BSI Result	Age Category	Sex	Transferred from outside hospital?	Indwelling device prior admission	Other	Pre-existing conditions	Contact with livestock in past 30 days?	Water source:	Sanitation	Hospitalized in past 6 months?	Household size	Antimicrobials in past 30 days?	Which antimicrobials?	Cephalosporin	Carbapenem	HAART		Swab set	Nasal Swab: Specimen Id	Rectal swab: Specimen ID:	Urinary Catheter	ETT	Central line	Immobile	Surgical procedure	Antibiotics/ antifungal	Other	SWAB SET	Incubation temperature (degrees Celsius)	Sample ID (Rectal)	Number of organisms ESBL	Prospective organism - Rectal 1	ESBL Colour 1	Vitek Results -ESBL 1	ESCRE1	CRE1	VitekASTESCRE1	VitekASTCRE1	Number of organisms ESBL 2	Prospective organism - Rectal 2	ESBL Colour 2	Vitek Results 2 -ESBL 2	ESCRE2	CRE2	VitekASTESCRE2	VitekASTCRE2
1	1	No	None	4	Female	Yes	None		Not known	No	Municipal (city) water	Flush toilets	Yes	7-9	Not sure		No	No	No		Swab set 1	0002	0001	No	No	No	No	No	Cotrimoxazole			34	1	NG				No	No
2	1	No	None	4	Male	Yes	None		Not known	No	Municipal (city) water	Flush toilets	No	4-6	Not sure		No	No	No		Swab set 1	0004	0003	No	No	No	No	No	None			35	3	NG				No	No
5	1	No	None	1	Male	Yes	None		Not known	No	Municipal (city) water	Pit latrine	Yes	1-3	No	None	No	No	No		Swab set 1	0010	009	No	No	No	Yes	No	None		1	35	0009	1	Klebsiella pneumoniae	Metallic blue (+/- reddish halo)/ Greenish/ brown halo	Enterobacter cloacae complex	Yes	No	Enterobacter cloacae complex
6	1	No	None	4	Female	Yes	None		Not known	No	Municipal (city) water	Flush toilets	No	1-3	No		No	No	No		Swab set 1	0012	0011	No	No	No	No	No	None			35	11	NG				No	No
7	1	No	None	4	Female	Yes	None		Not known	No	Municipal (city) water	Flush toilets	No	4-6	No		No	No	No		Swab set 1	0013	0014									35	13	NG				No	No
8	1	No	None	4	Female	No	None		Not known	No	Municipal (city) water	Pit latrine	No	7-9	No		No	No	No		Swab set 1	0016	0015									35	15	NG				No	No
9	1	No	None	4	Female	No	None		Not known	No	Municipal (city) water	Flush toilets	No	4-6	No		No	No	No		Swab set 1	0018	0017									35	17	NG				No	No
10	1	No	None	4	Female	No	None		Not known	No	Municipal (city) water	Flush toilets	No	4-6	No		No	No	No		Swab set 1	0020	0019									35	19	NG				No	No
11	1	No	None	4	Female	No	None		Not known	No	Municipal (city) water	Flush toilets	No	1-3	No		No	No	No		Swab set 1	0021	0022									35	21	NG				No	No
12	1	No	None	4	Male	Yes	None		Not known	Not sure	Municipal (city) water	Flush toilets	No	1-3	No		No	No	No		Swab set 1	0024	0023									35	23	NG				No	No
13	1	No	None	4	Female	No	None		Not known	No	Municipal (city) water	Flush toilets	No	1-3	Yes	Amoxicillin	No	No	No		Swab set 1	0026	0025									35	25	NG				No	No
14	1	No	None	4	Female	No	None		Not known	No	Municipal (city) water	Flush toilets	No	1-3	No		No	No	No		Swab set 1	0028	0027								1	35	0027	1	Klebsiella pneumoniae	Metallic blue (+/- reddish halo)/ Greenish/ brown halo	Klebsiella penumoniae ssp pneumoniae	Yes	No	Klebsiella pneumoniae ssp pneumoniae
15	1	No	None	4	Female	No	None		Not known	No	Municipal (city) water	Flush toilets	No	1-3	No		No	No	No		Swab set 1	0030	0029									34	29	NG				No	No
17	1	No	None	4	Female	Yes	None		Not known	No	Municipal (city) water	Flush toilets	No	1-3	No		No	No	No		Swab set 1	0036	0035									34	35	NG				No	No
18	1	No	None	4	Female	Yes	None		Not known	No	Municipal (city) water	Flush toilets	Yes	1-3	No		No	No	No		Swab set 1	0038	0037								1	34	0037	1	Escherichia coli	Dark pink to reddish	Escherichia coli	Yes	No	Escherichia coli
19	1	No	None	1	Male	Yes	None		Not known	No	Municipal (city) water	Flush toilets	Yes	1-3	No		No	No	No		Swab set 1	0040	0039									34	39	NG				No	No
20	1	No	None	1	Female	Yes	None		Not known	No	Municipal (city) water	Flush toilets	Yes	1-3	Yes	Ampicillin,Gentamicin	No	No	No		Swab set 1	0042	0041								1	34	0041	1	Klebsiella pneumoniae	Metallic blue (+/- reddish halo)/ Greenish/ brown halo	Klebsiella aerogenes	Yes	No	Klebsiella aerogenes
21	1	No	None	4	Female	No	Indwelling urinary catheter		Not known	No	Municipal (city) water	Flush toilets	Yes	1-3	No		No	No	No		Swab set 1	0044	0043								1	34	0043	1	Escherichia coli	Dark pink to reddish	Escherichia coli	Yes	No	Escherichia coli
22	1	No	None	2	Male	Yes	None		Not known	No	Municipal (city) water	Pit latrine	No	4-6	Yes	Ampicillin,Gentamicin	No	No	No		Swab set 1	0046	0045									35	45	NG				No	No
23	1	No	None	1	Female	No	None		Not known	No	Municipal (city) water	Flush toilets	No	1-3	No		No	No	No		Swab set 1	0048	0047								1	35	0047	1	Klebsiella pneumoniae	Metallic blue (+/- reddish halo)/ Greenish/ brown halo	Klebsiella penumoniae ssp pneumoniae	Yes	No	Klebsiella pneumoniae ssp pneumoniae
24	1	No	None	1	Female	Yes	None		Not known	No	Municipal (city) water	Flush toilets	No	1-3	No		No	No	No		Swab set 1	0050	0049									35	0049	2	KESC Group	Metallic blue (+/- reddish halo)/ Greenish/ brown halo	Klebsiella penumoniae ssp pneumoniae	Yes	No	Klebsiella pneumoniae ssp pneumoniae		1	Escherichia coli	Dark pink to reddish	Escherichia coli	Yes	No	Escherichia coli
25	1	Yes	Enterococcus spp	5	Male	Yes	Indwelling urinary catheter		Not known	No	Municipal (city) water	Flush toilets	No	4-6	No		No	No	No		Swab set 1	0056	0055									35	55	NG				No	No
26	1	No	None	4	Female	Yes	None		Not known	No	Municipal (city) water	Flush toilets	No	1-3	No		No	No	No		Swab set 1	0058	0057									35	57	NG				No	No
27	1	No	None	4	Female	No	Indwelling urinary catheter		Not known	No	Municipal (city) water	Pit latrine	No	10 or more	No		No	No	No		Swab set 1	0060	0059								1	35	0059	1	Klebsiella pneumoniae	Metallic blue (+/- reddish halo)/ Greenish/ brown halo	Klebsiella penumoniae ssp pneumoniae	Yes	No	Klebsiella pneumoniae ssp pneumoniae
28	1	No	None	2	Female	No	None		Not known	No	Municipal (city) water	Flush toilets	No	10 or more	No		No	No	No		Swab set 1	0062	0061								1	35	0061	1	Klebsiella pneumoniae	Metallic blue (+/- reddish halo)/ Greenish/ brown halo	Klebsiella penumoniae ssp pneumoniae	Yes	No	Klebsiella pneumoniae ssp pneumoniae
30	1	No	None	2	Male	Yes	None		Not known	No	Municipal (city) water	Pit latrine	No	1-3	No		No	No	No		Swab set 1	0066	0065									35	65	NG				No	No
31	1	No	None	5	Female	Yes	None		Not known	Yes	Municipal (city) water	Pit latrine	No	1-3	No		No	No	No		Swab set 1	0068	0067									35	0067	NG				No	No
32	1	No	None	2	Female	Yes	None		Not known	No	Municipal (city) water	Flush toilets	No	1-3	No		No	No	No		Swab set 1	0070	0069								1	35	0069	1	Klebsiella pneumoniae	Metallic blue (+/- reddish halo)/ Greenish/ brown halo	Klebsiella penumoniae ssp pneumoniae	Yes	No	Klebsiella pneumoniae ssp pneumoniae
33	1	No	None	2	Female	Yes	None		Not known	No	Municipal (city) water	Flush toilets	No	1-3	Yes	Ceftriaxone	Yes	No	No		Swab set 1	0072	0071									35	71	NG				No	No
34	1	No	None	5	Female	No	None		Not known	No	Municipal (city) water	Pit latrine	No	4-6	No		No	No	No		Swab set 1	0074	0073	No	No	No	No	No	None			35	0073	NG				No	No
35	1	No	None	5	Female	Yes	None		Not known	No	Municipal (city) water	Pit latrine	No	1-3	No		No	No	No		Swab set 1	0076	0075	No	No	No	No	No	None			35	75	NG				No	No
36	1	No	None	4	Female	No	None		Not known	No	Municipal (city) water	Flush toilets	No	1-3	No		No	No	No		Swab set 1	0078	0077									35	77	NG				No	No
37	1	No	None	4	Female	No	None		Not known	No	Municipal (city) water	Flush toilets	No	4-6	No		No	No	No		Swab set 1	0080	0079								1	35	0079	1	Escherichia coli	Dark pink to reddish	Escherichia coli	Yes	No	Escherichia coli
38	1	No	None	4	Female	Yes	None		Not known	No	Municipal (city) water	Flush toilets	Yes	1-3	No	None	No	No	No		Swab set 1	0082	0081	No	No	No	No	No			1	34	0081	1	Klebsiella pneumoniae	Metallic blue (+/- reddish halo)/ Greenish/ brown halo	Citrobacter amalonaticus	No	No
39	1	No	None	2	Male	No	None		Not known	No	Municipal (city) water	Flush toilets	No	4-6	Yes	Ampicillin,Gentamicin	No	No	No		Swab set 1	0084	0083									34	83	NG				No	No
41	1	No	None	4	Female	Yes	None		Not known	No	Municipal (city) water	Pit latrine	No	4-6	Yes	Amoxicillin	No	No	No		Swab set 1	0094	0093								1	34	0093	1	Escherichia coli	Dark pink to reddish	Escherichia coli	Yes	No	Escherichia coli
42	1	No	None	2	Male	Yes	None		Not known	No	Municipal (city) water	Flush toilets	Yes	1-3	No		No	No	No		Swab set 1	0096	0095									34	95	NG				No	No
43	1	No	None	2	Male	Yes	None		Not known	No	Municipal (city) water	Flush toilets	Yes	7-9	No		No	No	No		Swab set 1	0098	0097									34	97	NG				No	No
44	1	No	None	2	Male	Yes	None		Not known	No	Municipal (city) water	Flush toilets	No	4-6	No		No	No	No		Swab set 1	0100	0099									34	99	NG				No	No
45	1	No	None	3	Female	Yes	None		Not known	No	Municipal (city) water	Flush toilets	Yes		No		No	No	No		Swab set 1	0102	0101									34	101	NG				No	No
46	1	No	None	4	Male	Yes	Indwelling urinary catheter		Not known	No	Municipal (city) water	Flush toilets	No	1-3	No		No	No	No		Swab set 1	0104	0103									34	103	NG				No	No
47	1	No	None	1	Male	Yes	None		Not known	No	Municipal (city) water	Flush toilets	No	10 or more	No		No	No	No		Swab set 1	0106	0105	No	No	No	No	No	None		1	34	0105	1	Escherichia coli	Dark pink to reddish	Escherichia coli	Yes	No	Escherichia coli
48	1	No	None	1	Male	No	None		Not known	No	Municipal (city) water	Flush toilets	Yes	4-6	No		No	No	No		Swab set 1	0108	0107								1	34	0107	1	Escherichia coli	Dark pink to reddish	Citrobacter freundii	Yes	No	Citrobacter freundii		1	KESC Group	Metallic blue (+/- reddish halo)/ Greenish/ brown halo	Citrobacter freundii	Yes	No	Citrobacter freundii
49	1	No	None	1	Female	Yes	None		Not known	No	Municipal (city) water	Flush toilets	No	1-3	No	None	No	No	No		Swab set 1	0110	0109									34	109	NG				No	No
50	1	No	None	2	Male	Yes	None		Not known	No	Municipal (city) water	Flush toilets	No	1-3	No		No	No	No		Swab set 1	0114	0113								1	34	0113	1	Escherichia coli	Dark pink to reddish	Escherichia coli	Yes	No	Escherichia coli
51	1	No	None	1	Female	Yes	None		Not known	No	Municipal (city) water	Flush toilets	No	4-6	No	None	No	No	No		Swab set 1	0116	0115								1	34	0115	1	Escherichia coli	Dark pink to reddish	Escherichia coli	Yes	No	Escherichia coli
52	1	No	None	2	Female	Yes	None		Not known	Yes	Municipal (city) water	Pit latrine	No	1-3	No		No	No	No		Swab set 1	0118	0117									34	0117	NG				No	No
53	1	No	None	1	Female	Yes	None		Not known	No	Municipal (city) water	Flush toilets	No	1-3	No		No	No	No		Swab set 1	0128	0127									34	127	NG				No	No
54	1	No	None	2	Female	Yes	None		Not known	No	Municipal (city) water	Pit latrine	No	7-9	Yes	Ampicillin	No	No	No		Swab set 1	0130	0129									34	0129	NG				No	No
55	1	No	None	1	Male	Yes	None		Not known	Yes	Municipal (city) water	Pit latrine	No	1-3	No		No	No	No		Swab set 1	0132	0131									34	0131	NG				No	No
56	1	No	None	4	Female	Yes	None		Not known	No	Municipal (city) water	Pit latrine	No	1-3	Yes	Amoxicillin,Cotrimoxazole	No	No	No		Swab set 1	0134	0133									34	0133	NG				No	No
57	1	No	None	4	Female	Yes	None		Not known	No	Municipal (city) water	Flush toilets	No	4-6	No		No	No	No		Swab set 1	0136	0135									34	135	NG				No	No
58	1	No	None	4	Female	Yes	None		Not known	No	Municipal (city) water	Pit latrine	No	1-3	Yes	Amoxicillin	No	No	No		Swab set 1	0138	0137									34	137	NG				No	No
59	1	No	None	4	Female	Yes	None		Not known	No	Municipal (city) water	Flush toilets	No	4-6	Yes	Amoxicillin,Cotrimoxazole	No	No	No		Swab set 1	0140	0139									34	139	NG				No	No
60	1	No	None	4	Female	Yes	None		Not known	No	Municipal (city) water	Flush toilets	No	4-6	Yes	Amoxicillin,Cotrimoxazole	No	No	No		Swab set 1	0142	0141									34	141	NG				No	No
61	1	No	None	4	Female	No	None		Not known	Yes	Municipal (city) water	Pit latrine	No	7-9	No		No	No	No		Swab set 1	0144	0143									34	143	NG				No	No
62	1	No	None	4	Female	Yes	None		Not known	No	Municipal (city) water	Flush toilets	No	4-6	Yes	Amoxicillin,Cotrimoxazole	No	No	No		Swab set 1	0146	0145									34	145	NG				No	No
63	1	No	None	1	Male	Yes	None		Not known	No	Municipal (city) water	Pit latrine	No	10 or more	Yes	Ampicillin,Gentamicin	No	No	No		Swab set 1	0148	0147								1	34	0147	1	Klebsiella pneumoniae	Metallic blue (+/- reddish halo)/ Greenish/ brown halo	Klebsiella penumoniae ssp pneumoniae	Yes	No	Klebsiella pneumoniae ssp pneumoniae
64	1	No	None	2	Female	Yes	None		Not known	No	Municipal (city) water	Flush toilets	Yes	4-6	No	None	No	No	No		Swab set 1	0150	0149									34	149	NG				No	No
65	1	No	None	5	Female	Yes	None		Diabetes mellitus	No	Municipal (city) water	Flush toilets	No	1-3	Yes	Flagyl/Metronidazole	No	No	No		Swab set 1	0152	0151								1	34	0151	1	Klebsiella pneumoniae	Metallic blue (+/- reddish halo)/ Greenish/ brown halo	Serratia ficaria	No	No
66	1	No	None	4	Male	Yes	Indwelling urinary catheter		Not known	No	Municipal (city) water	Flush toilets	No	4-6	No		No	No	No		Swab set 1	0154	0153									34	153	NG				No	No
67	1	No	None	4	Male	No	None		Not known	No	Municipal (city) water	Flush toilets	No	4-6	No		No	No	No		Swab set 1	0156	0155									34	155	NG				No	No
68	1	No	None	1	Male	Yes	None		Not known	No	Municipal (city) water	Pit latrine	No	10 or more	No		No	No	No		Swab set 1	0160	0159									34	159	NG				No	No
69	1	No	None	1	Female	Yes	None		Not known	No	Municipal (city) water	Flush toilets	Yes	10 or more	No		No	No	No		Swab set 1	0162	0161								1	34	0161	1	Klebsiella pneumoniae	Metallic blue (+/- reddish halo)/ Greenish/ brown halo	Klebsiella penumoniae ssp pneumoniae	Yes	No	Klebsiella pneumoniae ssp pneumoniae
70	1	No	None	1	Male	Yes	None		Not known	No	Municipal (city) water	Pit latrine	No	7-9	No		No	No	No		Swab set 1	0166	0165									34	165	NG				No	No
71	1	No	None	2	Female	Yes	None		Not known	Yes	Municipal (city) water	Flush toilets	No	7-9	No		No	No	No		Swab set 1	0168	0167								1	34	0167	1	Escherichia coli	Dark pink to reddish	Escherichia coli	Yes	No	Escherichia coli
72	1	No	None	4	Female	Yes	None		Not known	No	Well/Borehole	Pit latrine	No	4-6	No		No	No	No		Swab set 1	0170	0169									34	0169	NG				No	No
73	1	No	None	5	Male	Yes	Indwelling urinary catheter		Not known	No	Municipal (city) water	Pit latrine	No	4-6	Yes	Flagyl/Metronidazole,Other	No	No	No	Augmentin	Swab set 1	0172	0171								1	34	0171	1	Klebsiella pneumoniae	Metallic blue (+/- reddish halo)/ Greenish/ brown halo	Enterobacter cloacae complex	Yes	No	Enterobacter cloacae complex
74	1	No	None	1	Female	Yes	None		Not known	No	Municipal (city) water	Flush toilets	Yes	4-6	Yes	Gentamicin	No	No	No		Swab set 1	0174	0173									34	173	NG				No	No
75	1	No	None	1	Male	Yes	None		Not known	No	Municipal (city) water	Flush toilets	No	10 or more	Not sure		No	No	No		Swab set 1	0176	0175									34	175	NG				No	No
76	1	No	None	1	Male	Yes	None		Not known	No	Municipal (city) water	Pit latrine	No	4-6	No		No	No	No		Swab set 1	0178	0177	No	No	No	No	No	Ampicillin,Gentamicin			34	177	NG				No	No
77	1	No	None	2	Female	Yes	None		Not known	No	Municipal (city) water	Flush toilets	No	1-3	No		No	No	No		Swab set 1	0180	0179									34	179	NG				No	No
78	1	No	None	4	Male	Yes	Other	ICD	Not known	No	Municipal (city) water	Flush toilets	No	1-3	No		No	No	No		Swab set 1	0182	0181									34	181	NG				No	No
80	1	No	None	2	Male	Yes	ETT		Not known	No	Municipal (city) water	Flush toilets	No	4-6	Yes	Other	No	No	No	AUGMENTIN	Swab set 1	0186	0185	No	No	No	No	No	Other	AUGMENTIN		34	185	NG				No	No
81	1	No	None	2	Male	No	None		Not known	No	Municipal (city) water	Flush toilets	No	4-6	No		No	No	No		Swab set 1	0188	0187									34	187	NG				No	No
82	1	No	None	2	Male	Yes	None		Not known	No	Municipal (city) water	Flush toilets	No	7-9	Yes	Ampicillin	No	No	No		Swab set 1	0190	0189	No	No	No	No	No	Amikacin,Amoxicillin,Gentamicin,Tazocin/ Pipercillin-Tazobactam			34	189	NG				No	No
83	1	No	None	2	Female	Yes	None		Not known	No	Municipal (city) water	Flush toilets	No	4-6	No		No	No	No		Swab set 1	0192	0191									34	191	NG				No	No
84	1	No	None	4	Female	Yes	None		Not known	No	Municipal (city) water	Flush toilets	No	4-6	No		No	No	No		Swab set 1	0194	0193									34	193	NG				No	No
85	1	No	None	4	Female	Yes	None		Not known	No	Municipal (city) water	Pit latrine	No	1-3	No		No	No	No		Swab set 1	0196	0195									34	195	NG				No	No
86	1	No	None	4	Female	Yes	None		Not known	No	Municipal (city) water	Flush toilets	No	1-3	No		No	No	No		Swab set 1	0198	0197								1	34	0197	1	Escherichia coli	Dark pink to reddish	Escherichia coli	Yes	No	Escherichia coli
88	1	No	None	2	Female	Yes	None		Chronic obstructive pulmonary disease	No	Municipal (city) water	Pit latrine	No	1-3	Yes	Amoxicillin,Cefotaxime,Other	Yes	No	No	Augmentin	Swab set 1	0202	0201	No	No	No	No	No	Ampicillin,Gentamicin,Other	AUGMENTIN	1	34	201	NG				No	No
89	1	No	None	1	Male	Yes	None		Not known	No	Municipal (city) water	Flush toilets	No	4-6	No		No	No	No		Swab set 1	0204	0203	No	No	No	No	No	Ampicillin,Gentamicin,Other	AUGMENTIN		34	203	NG				No	No
90	1	No	None	4	Male	Yes	None		Not known	Yes	Municipal (city) water	Other	No	10 or more	Yes	Flagyl/Metronidazole,Other	No	No	No	AUGMENTIN	Swab set 1	0206	0205								1	34	0205	1	Escherichia coli	Dark pink to reddish	Escherichia coli	Yes	No	Escherichia coli
91	1	No	None	4	Female	No	None		Not known	No	Municipal (city) water	Pit latrine	No	4-6	Yes	Amoxicillin,Flagyl/Metronidazole	No	No	No		Swab set 1	0208	0207									34	207	NG				No	No
92	1	No	None	4	Female	No	None		Not known	No	Municipal (city) water	Flush toilets	Yes	1-3	No		No	No	No		Swab set 1	0210	0209	No	No	No	No	No	None			34	209	NG				No	No
93	1	No	None	4	Female	Yes	None		Not known	No	Municipal (city) water	Flush toilets	No	1-3	No		No	No	No		Swab set 1	0212	0211									34	211	NG				No	No
94	1	No	None	4	Female	Yes	None		Not known	No	Municipal (city) water	Flush toilets	No	1-3	No		No	No	No		Swab set 1	0214	0213									34	213	NG				No	No
95	1	No	None	4	Female	Yes	None		Not known	No	Municipal (city) water	Pit latrine	No	1-3	No		No	No	No		Swab set 1	0216	0215									34	215	NG				No	No
96	1	No	None	4	Female	Yes	None		Not known	No	Municipal (city) water	Flush toilets	No	1-3	No		No	No	No		Swab set 1	0218	0217									34	217	NG				No	No
97	1	No	None	1	Male	Yes	None		Not known	No	Municipal (city) water	Flush toilets	No	1-3	No		No	No	No		Swab set 1	0220	0219	No	No	No	No	No	Cotrimoxazole,Other	AUGMENTIN	1	34	0219	NG				No	No
98	1	No	None	2	Male	Yes	None		Not known	Yes	Municipal (city) water	Pit latrine	Yes	7-9	No		No	No	No		Swab set 1	0226	0225	No	No	No	No	No	Ampicillin,Cotrimoxazole,Gentamicin			34	225	NG				No	No
99	1	No	None	5	Male	Yes	None		Not known	No	Municipal (city) water	Flush toilets	No	1-3	No		No	No	No		Swab set 1	0228	0227								1	34	0227	1	Escherichia coli	Dark pink to reddish	Escherichia coli	Yes	No	Escherichia coli
100	1	No	None	4	Female	Yes	None		Not known	No	Municipal (city) water	Flush toilets	No	1-3	No		No	No	No		Swab set 1	0232	0231									34	231	NG				No	No
101	1	No	None	4	Female	Yes	None		Not known	No	Municipal (city) water	Flush toilets	No	1-3	No		No	No	No		Swab set 1	0234	0233									34	233	NG				No	No
102	1	No	None	4	Female	Yes	None		Not known	No	Municipal (city) water	Flush toilets	No	4-6	No		No	No	No		Swab set 1	0236	0235								1	34	0235	1	Escherichia coli	Dark pink to reddish	Escherichia coli	Yes	No	Escherichia coli
103	1	No	None	4	Female	Yes	None		Not known	No	Municipal (city) water	Flush toilets	No	4-6	No		No	No	No		Swab set 1	0238	0237									34	237	NG				No	No
104	1	No	None	4	Female	No	None		Not known	Yes	Municipal (city) water	Flush toilets	No	1-3	No		No	No	No		Swab set 1	0240	0239									34	239	NG				No	No
105	1	No	None	4	Female	Yes	None		Not known	No	Municipal (city) water	Flush toilets	No	4-6	No		No	No	No		Swab set 1	0242	0241									34	241	NG				No	No
106	1	No	None	2	Female	Yes	None		Not known	Yes	Municipal (city) water	Flush toilets	Yes	1-3	No		No	No	No		Swab set 1	0244	0243									34	243	NG				No	No
107	1	No	None	3	Female	Yes	None		Not known	No	Municipal (city) water	Pit latrine	Yes	4-6	No		No	No	No		Swab set 1	0246	0245									34	245	NG				No	No
108	1	No	None	3	Female	Yes	None		Not known	No	Municipal (city) water	Flush toilets	Yes	4-6	No		No	No	No		Swab set 1	0248	0247	No	No	No	No	No	None		1	34	247	NG				No	No
109	1	Yes	Candida albicans	3	Male	No	None		Not known	No	Municipal (city) water	Pit latrine	Yes	4-6	No		No	No	No		Swab set 1	0250	0249	No	No	No	No	No	None		1	34	249	NG				No	No
110	1	No	None	5	Male	No	Indwelling urinary catheter		Not known	Yes	Municipal (city) water	Other	Yes	4-6	No		No	No	No		Swab set 1	0252	0251								1	34	0251	1	Escherichia coli	Dark pink to reddish	Serratia fonticola	No	No
111	1	No	None	1	Male	Yes	None		Not known	No	Municipal (city) water	Flush toilets	No	4-6	No		No	No	No		Swab set 1	0254	0253	No	No	No	No	No	None			34	253	NG				No	No
112	1	No	None	2	Male	Yes	None		Not known	No	Municipal (city) water	Flush toilets	Yes	4-6	No		No	No	No		Swab set 1	0256	0255									34	255	NG				No	No
113	1	No	None	5	Male	Yes	None		Not known	Yes	Municipal (city) water	Flush toilets	No	4-6	No		No	No	No		Swab set 1	0258	0257	No	No	No	No	No	None			34	257	NG				No	No
114	1	No	None	4	Female	Yes	None		Not known	No	Municipal (city) water	Flush toilets	No	4-6	No		No	No	No		Swab set 1	0260	0259									34	259	NG				No	No
115	1	No	None	5	Female	No	None		Diabetes mellitus,Hypertension	No	Municipal (city) water	Flush toilets	No	4-6	No		No	No	No		Swab set 1	0262	0261									34	261	NG				No	No
116	1	No	None	4	Female	Yes	None		Not known	No	Municipal (city) water	Flush toilets	No	1-3	No		No	No	No		Swab set 1	0264	0263									34	263	NG				No	No
117	1	No	None	4	Female	Yes	None		Not known	No	Municipal (city) water	Pit latrine	No	4-6	No		No	No	No		Swab set 1	0266	0265									34	265	NG				No	No
118	1	No	None	4	Female	Yes	None		Not known	Yes	Municipal (city) water	Flush toilets	No	1-3	No		No	No	No		Swab set 1	0268	0267									34	267	NG				No	No
119	1	No	None	2	Male	Yes	None		Not known	No	Municipal (city) water	Flush toilets	Yes	4-6	Yes	Other	No	No	No	CEFPODOXIME	Swab set 1	0270	0269									34	269	NG				No	No
120	1	No	None	2	Male	Yes	None		Not known	No	Municipal (city) water	Flush toilets	No	1-3	No		No	No	No		Swab set 1	0272	0271									34	271	NG				No	No
121	1	No	None	5	Female	Yes	None		Not known	Yes	Municipal (city) water	Pit latrine	No	10 or more	No		No	No	No		Swab set 1	0278	0277									34	277	NG				No	No
122	1	No	None	5	Female	No	None		Not known	No	Municipal (city) water	Flush toilets	No	1-3	No		No	No	No		Swab set 1	0280	0279	No	No	No	No	No	None			34	279	NG				No	No
123	1	No	None	5	Female	Yes	None		Not known	No	Municipal (city) water	Pit latrine	No	1-3	No		No	No	No		Swab set 1	0282	0281									34	281	NG				No	No
124	1	No	None	4	Male	No	None		Not known	Yes	Municipal (city) water	Flush toilets	No	1-3	No		No	No	No		Swab set 1	0284	0283									34	283	NG				No	No
125	1	No	None	4	Male	Yes	None		Not known	Yes	Municipal (city) water	Flush toilets	No	1-3	No		No	No	No		Swab set 1	0286	0285									34	285	NG				No	No
126	1	No	None	2	Female	Yes	None		Not known	No	Municipal (city) water	Pit latrine	No	4-6	No		No	No	No		Swab set 1	0288	0287									34	287	NG				No	No
127	1	No	None	2	Male	Yes	None		Not known	No	Municipal (city) water	Pit latrine	No	4-6	No		No	No	No		Swab set 1	0292	0291								1	34	0291	1	Escherichia coli	Dark pink to reddish	Escherichia coli	No	No
129	1	No	None	4	Male	Yes	None		Not known	No	Municipal (city) water	Flush toilets	No	1-3	Yes	Other	No	No	No	AUGMENTIN	Swab set 1	0298	0297									34	297	NG				No	No
131	1	No	None	4	Male	Yes	ETT		Not known	No	Municipal (city) water	Pit latrine	No	1-3	No		No	No	No		Swab set 1	0306	0305	No	No	No	No	No	None			34	305	NG				No	No
132	1	No	None	4	Female	Yes	None		Not known	No	Municipal (city) water	Flush toilets	No	1-3	No		No	No	No		Swab set 1	0308	0307	No	No	No	No	No	None		1	34	0307	1	Escherichia coli	Dark pink to reddish	Escherichia coli	Yes	No	Escherichia coli
133	1	No	None	4	Male	Yes	None		Not known	No	Municipal (city) water	Flush toilets	No	1-3	Yes	Other	No	No	No	AUGMENTIN	Swab set 1	0310	0309									34	309	NG				No	No
134	1	No	None	5	Male	Yes	None		Chronic kidney disease	No	Municipal (city) water	Flush toilets	Yes	4-6	No		No	No	No		Swab set 1	0312	0311								1	34	0311	1	Klebsiella pneumoniae	Metallic blue (+/- reddish halo)/ Greenish/ brown halo	Citrobacter braakii	Yes	No	Citrobacter braakii
135	1	No	None	5	Male	Yes	None		Diabetes mellitus,Hypertension	No	Municipal (city) water	Flush toilets	No	10 or more	No		No	No	No		Swab set 1	0314	0313								1	34	0313	1	Escherichia coli	Dark pink to reddish	Escherichia coli	Yes	No	Escherichia coli
136	1	No	None	2	Male	Yes	None		Not known	Not sure	Municipal (city) water	Flush toilets	No	1-3	No		No	No	No		Swab set 1	0318	0317									34	317	NG				No	No
137	1	No	None	3	Male	Yes	None		Not known	No	Municipal (city) water	Flush toilets	No	4-6	No		No	No	No		Swab set 1	0320	0319									34	319	NG				No	No
138	1	No	None	4	Female	No	None		Not known	No	Municipal (city) water	Flush toilets	No	4-6	No		No	No	No		Swab set 1	0322	0321	No	No	No	No	No	None			34	321	NG				No	No
140	1	No	None	4	Male	Yes	None		Not known	Yes	Municipal (city) water	Flush toilets	No	4-6	No		No	No	No		Swab set 1	0326	0325	No	No	No	No	No	None			34	0325	1	Escherichia coli	Dark pink to reddish	Escherichia coli	Yes	No	Escherichia coli
141	1	No	None	4	Male	Yes	None		Not known	No	Municipal (city) water	Pit latrine	No	7-9	No		No	No	No		Swab set 1	0328	0327	No	No	No	No	No	None			34	327	NG				No	No
143	1	No	None	1	Male	Yes	None		Not known	No	Municipal (city) water	Pit latrine	Yes	7-9	Yes	Cefotaxime	Yes	No	No		Swab set 1	0332	0331								1	34	0331	1	Klebsiella pneumoniae	Metallic blue (+/- reddish halo)/ Greenish/ brown halo	Klebsiella penumoniae ssp pneumoniae	Yes	No	Klebsiella pneumoniae ssp pneumoniae
144	1	No	None	3	Female	Yes	None		Not known	No	Municipal (city) water	Pit latrine	No	7-9	No		No	No	No		Swab set 1	0334	0333	No	No	No	No	No	None			34	333	NG				No	No
145	1	No	None	1	Male	Yes	None		Not known	No	Municipal (city) water	Flush toilets	No	7-9	No		No	No	No		Swab set 1	0336	0335									34	335	NG				No	No
147	1	No	None	3	Female	No	None		Not known	No	Municipal (city) water	Flush toilets	No	4-6	No		No	No	No		Swab set 1	0344	0343									34	343	NG				No	No
148	1	No	None	2	Female	Yes	None		Not known	No	Municipal (city) water	Pit latrine	No	1-3	Not sure		No	No	No		Swab set 1	0346	0345									34	345	NG				No	No
150	1	No	None	4	Female	Yes	None		Not known	Yes	Municipal (city) water	Flush toilets	No	4-6	No		No	No	No		Swab set 1	0350	0349									34	349	NG				No	No
153	1	No	None	4	Female	Yes	None		Not known	No	Municipal (city) water	Flush toilets	No	1-3	No		No	No	No		Swab set 1	0360	0359									34	359	NG				No	No
154	1	No	None	3	Male	Yes	None		Not known	No	Municipal (city) water	Pit latrine	No	4-6	No		No	No	No		Swab set 1	0362	0361	Yes	No	No	No	Yes	Other	AUGMENTIN		34	361	NG				No	No
155	1	No	None	2	Female	Yes	None		Not known	No	Municipal (city) water	Flush toilets	Yes	1-3	No		No	No	No		Swab set 1	0364	0363	No	No	No	No	No	None			34	363	NG				No	No
156	1	No	None	3	Male	Yes	None		Not known	No	Municipal (city) water	Flush toilets	No	1-3	Yes	Cefotaxime	Yes	No	No		Swab set 1	0368	0367									34	367	NG				No	No
157	1	No	None	2	Female	Yes	None		Not known	No	Municipal (city) water	Flush toilets	Yes	1-3	Yes	Gentamicin,Other	No	No	No	AUGMENTIN	Swab set 1	0370	0369									34	369	NG				No	No
158	1	No	None	2	Male	Yes	None		Not known	No	Municipal (city) water	Flush toilets	No	1-3	No		No	No	No		Swab set 1	0372	0371									34	371	NG				No	No
159	1	No	None	4	Female	Yes	None		Not known	No	Municipal (city) water	Pit latrine	No	7-9	No		No	No	No		Swab set 1	0378	0377									34	377	NG				No	No
160	1	No	None	4	Female	Yes	None		Not known	No	Municipal (city) water	Flush toilets	No	1-3	No		No	No	No		Swab set 1	0380	0379									34	379	NG				No	No
161	1	No	None	4	Male	Yes	None		Not known	Yes	Municipal (city) water	Pit latrine	No	1-3	No	None	No	No	No		Swab set 1	0382	0381									34	381	NG				No	No
162	1	No	None	3	Male	Yes	None		Not known	Yes	Municipal (city) water	Pit latrine	No	4-6	No		No	No	No		Swab set 1	0388	0387	No	No	No	No	No	None			34	387	NG				No	No
163	1	No	None	2	Female	Yes	Indwelling urinary catheter		Not known	No	Municipal (city) water	Flush toilets	No	4-6	No		No	No	No		Swab set 1	0390	0389								1	34	0389	1	Klebsiella pneumoniae	Metallic blue (+/- reddish halo)/ Greenish/ brown halo	Klebsiella penumoniae ssp pneumoniae	Yes	No	Klebsiella pneumoniae ssp pneumoniae
164	1	No	None	2	Female	Yes	None		Not known	No	Municipal (city) water	Flush toilets	No	4-6	No		No	No	No		Swab set 1	0392	0391									34	391	NG				No	No
165	1	No	None	2	Female	Yes	None		Not known	Yes	Municipal (city) water	Pit latrine	No	4-6	No		No	No	No		Swab set 1	0396	0395									34	395	NG				No	No
166	1	No	None	5	Male	Yes	None		Not known	Yes	Municipal (city) water	Flush toilets	No	1-3	No		No	No	No		Swab set 1	0400	0399	No	No	No	No	No	None			34	399	NG				No	No
167	1	No	None	4	Female	Yes	None		Not known	No	Municipal (city) water	Flush toilets	No	1-3	No		No	No	No		Swab set 1	0406	0405									34	405	NG				No	No
168	1	No	None	4	Female	Yes	None		Not known	No	Municipal (city) water	Flush toilets	No	4-6	No		No	No	No		Swab set 1	0408	0407									34	407	NG				No	No
169	1	No	None	4	Female	Yes	None		Not known	No	Municipal (city) water	Flush toilets		4-6	No		No	No	No		Swab set 1	0410	0409									34	409	NG				No	No
172	1	No	None	2	Male	Yes	None		Not known	No	Municipal (city) water	Pit latrine	Yes	10 or more	No		No	No	No		Swab set 1	0426	0425									34	425	NG				No	No
173	1	No	None	5	Female	No	None		Not known	No	Municipal (city) water	Flush toilets	No	1-3	No		No	No	No		Swab set 1	0432	0431	No	No	No	No	No	None			34	431	NG				No	No
174	1	No	None	5	Female	Yes	Indwelling urinary catheter		Not known	Yes	Municipal (city) water	Other	No	10 or more	No		No	No	No		Swab set 1	0434	0433	No	No	No	No	No	None			34	433	NG				No	No
175	1	No	None	4	Male	No	None		Not known	No	Municipal (city) water	Flush toilets	No	4-6	No		No	No	No		Swab set 1	0436	0435	No	No	No	No	No	None			34	435	NG				No	No
176	1	No	None	4	Male	Yes	None		Not known	No	Municipal (city) water	Flush toilets	No	1-3	Yes	Cefotaxime	Yes	No	No		Swab set 1	0438	0437									34	437	NG				No	No
178	1	No	None	4	Female	Yes	None		Not known	Yes	Municipal (city) water	Flush toilets	No	4-6	No		No	No	No		Swab set 1	0442	0441								1	34	0441	1	Escherichia coli	Dark pink to reddish	Escherichia coli	Yes	No	Escherichia coli
179	1	No	None	4	Female	Yes	None		Not known	No	Municipal (city) water	Flush toilets	No	4-6	Yes	Ampicillin,Ceftriaxone,Cotrimoxazole	Yes	No	No		Swab set 1	0444	0443									34	443	NG				No	No
180	1	No	None	2	Male	Yes	None		Not known	Yes	Municipal (city) water	Pit latrine	No	7-9	No		No	No	No		Swab set 1	0446	0445									34	44	NG				No	No
181	1	No	None	1	Female	Yes	None		Not known	No	Municipal (city) water	Flush toilets	No	4-6	No		No	No	No		Swab set 1	0448	0447								1	34	0447	1	Klebsiella pneumoniae	Metallic blue (+/- reddish halo)/ Greenish/ brown halo	Klebsiella penumoniae ssp pneumoniae	Yes	Yes	Klebsiella pneumoniae ssp pneumoniae	Klebsiella pneumoniae spp pneumoniae
182	1	No	None	3	Male	Yes	None		Not known	Yes	Municipal (city) water	Other	No	7-9	No		No	No	No		Swab set 1	0450	0449									34	449	NG				No	No
183	1	No	None	4	Female	Yes	None		Not known	No	Municipal (city) water	Pit latrine	No	4-6	No		No	No	No		Swab set 1	0452	0451									34	451	NG				No	No
184	1	No	None	3	Male	Yes	None		Not known	No	Municipal (city) water	Pit latrine	No	1-3	No		No	No	No		Swab set 1	0456	0455								1	34	0455	1	Escherichia coli	Dark pink to reddish	Escherichia coli	Yes	No	Escherichia coli
185	1	No	None	1	Male	Yes	None		Not known	No	Municipal (city) water	Pit latrine	Yes	4-6	Yes	Meropenem	No	Yes	No		Swab set 1	0460	0459	No	No	No	No	No	Meropenem			34	459	NG				No	No
186	1	No	None	1	Male	No	None		Malignancy	Yes	Municipal (city) water	Flush toilets	Yes	7-9	Yes	Cotrimoxazole	No	No	No		Swab set 1	0462	0461									34	461	NG				No	No
187	1	No	None	4	Female	Yes	None		Not known	No	Municipal (city) water	Flush toilets	No	1-3	Yes	Flagyl/Metronidazole	No	No	No		Swab set 1	0464	0463									34	463	NG				No	No
188	1	No	None	5	Female	Yes	None		Not known	No	Municipal (city) water	Flush toilets	No	4-6	Yes	HAART	No	No	Yes		Swab set 1	0470	0469	No	No	No	No	No	HAART			34	469	NG				No	No
189	1	No	None	4	Male	Yes	None		Not known	Not sure	Municipal (city) water	Flush toilets	Yes	4-6	Yes	Cotrimoxazole,HAART	No	No	Yes		Swab set 1	0472	0471								1	34	0471	1	Klebsiella pneumoniae	Metallic blue (+/- reddish halo)/ Greenish/ brown halo	Klebsiella aerogenes	Yes	No	Klebsiella aerogenes
190	1	No	None	4	Male	No	None		Not known	No	Municipal (city) water	Flush toilets	Yes	4-6	No		No	No	No		Swab set 1	0474	0473	No	No	No	No	No	Cefotaxime		1	34	0473	1	Escherichia coli	Dark pink to reddish	Escherichia coli	Yes	No	Escherichia coli		1	Klebsiella pneumoniae	Metallic blue (+/- reddish halo)/ Greenish/ brown halo	Klebsiella penumoniae ssp pneumoniae	Yes	No	Klebsiella pneumoniae ssp pneumoniae
191	1	No	None	4	Female	Yes	Indwelling urinary catheter		Not known	No	Municipal (city) water	Flush toilets	No	4-6	Yes	Other	No	No	No	AUGMENTIN	Swab set 1	0476	0475	No	No	No	No	No	Other	AUGMENTIN		34	475	NG				No	No
192	1	No	None	4	Female	Yes	None		Not known	No	Municipal (city) water	Flush toilets	No	1-3	No		No	No	No		Swab set 1	0478	0477									34	477	NG				No	No
193	1	No	None	4	Female	Yes	None		Not known	No	Municipal (city) water	Flush toilets	No	4-6	Yes	Ampicillin,Flagyl/Metronidazole	No	No	No		Swab set 1	0480	0479									34	479	NG				No	No
194	1	No	None	4	Female	Yes	None		Not known	No	Municipal (city) water	Flush toilets	No	4-6	Yes	Ampicillin,Flagyl/Metronidazole	No	No	No		Swab set 1	0482	0481									34	481	NG				No	No
195	1	No	None	3	Male	No	None		Not known	No	Municipal (city) water	Pit latrine	No	4-6	Yes	Cefotaxime	Yes	No	No		Swab set 1	0484	0493	No	No	No	No	No	Cefotaxime			34	483	NG				No	No
196	1	No	None	1	Female	Yes	None		Not known	No	Municipal (city) water	Pit latrine	Yes	4-6	No		No	No	No		Swab set 1	0486	0485	No	No	No	No	No	Other	AUGMENTIN		34	485	NG				No	No
197	1	No	None	2	Male	No	None		Not known	Yes	Municipal (city) water	Flush toilets	No	4-6	No		No	No	No		Swab set 1	0488	0487									34	487	NG				No	No
198	1	No	None	1	Male	No	None		Not known	No	Municipal (city) water	Pit latrine	No	10 or more	Yes	Cefotaxime	Yes	No	No		Swab set 1	0490	0489									34	489	NG				No	No
199	1	No	None	2	Female	No	None		Not known	No	Municipal (city) water	Flush toilets	No	4-6	No		No	No	No		Swab set 1	0492	0491									34	491	NG				No	No
200	1	No	None	2	Male	No	None		Not known	Yes	Municipal (city) water	Other	Yes	4-6	No		No	No	No		Swab set 1	0494	0493									34	493	NG				No	No
201	1	No	None	5	Female	No	None		Chronic obstructive pulmonary disease	No	Municipal (city) water	Pit latrine	No	10 or more	Not sure		No	No	No		Swab set 1	0498	0497									34	497	NG				No	No
202	1	No	None	4	Female	No	None		Not known	No	Municipal (city) water	Pit latrine	No	7-9	Yes	Cefotaxime,Erythromycin,HAART	Yes	No	Yes		Swab set 1	0502	0501									34	501	NG				No	No
203	1	No	None	4	Male	No	None		Not known	Not sure					Yes	Ceftriaxone,Cotrimoxazole,HAART,Other	Yes	No	Yes	PYRIDOXINE HRZE	Swab set 1	0504	0503	No	No	No	No	No	Ceftriaxone,Cotrimoxazole,Flagyl/Metronidazole		1	34	0503	1	Klebsiella pneumoniae	Metallic blue (+/- reddish halo)/ Greenish/ brown halo	Enterobacter cloacae complex	Yes	Yes	Enterobacter cloacae complex	Enterobacter cloacae complex
204	1	No	None	4	Female	Yes	None		Not known	No	Municipal (city) water	Flush toilets	No	1-3	Yes	Ceftriaxone,Flagyl/Metronidazole,Gentamicin,HAART	Yes	No	Yes		Swab set 1	0506	0505									34	505	NG				No	No
205	1	No	None	4	Female	No	None		Not known	No	Municipal (city) water	Flush toilets	No	1-3	Yes	Amoxicillin,Flagyl/Metronidazole,HAART	No	No	Yes		Swab set 1	0508	0507									34	507	NG				No	No
206	1	No	None	4	Female	No	None		Not known	No	Municipal (city) water	Flush toilets	No	1-3	No		No	No	No		Swab set 1	0510	0509								1	34	0509	1	Escherichia coli	Dark pink to reddish	Escherichia coli	Yes	No	Escherichia coli
207	1	No	None	4	Male	Yes	Indwelling urinary catheter		Not known	No	Municipal (city) water	Pit latrine	No	7-9	Yes	Other	No	No	No	Augmentin	Swab set 1	0512	0511								1	34	0511	1	Escherichia coli	Dark pink to reddish	Escherichia coli	Yes	No	Escherichia coli
208	1	No	None	4	Female	Yes	None		Not known	No	Municipal (city) water	Flush toilets	No	4-6	No		No	No	No		Swab set 1	0520	0519									34	519	NG				No	No
209	1	No	None	5	Male	No	None		Not known	No	Municipal (city) water	Flush toilets	No	4-6	No		No	No	No		Swab set 1	0522	0521									34	521	NG				No	No
210	1	No	None	5	Male	Yes	None		Not known						Yes	Azithoromycin,Cefotaxime	Yes	No	No		Swab set 1	0524	0523									34	523	NG				No	No
211	1	No	None	4	Female	No	None		Not known	No	Municipal (city) water	Pit latrine	No	4-6	No		No	No	No		Swab set 1	0526	0525									34	525	NG				No	No
212	1	No	None	4	Female	No	None		Not known	No	Municipal (city) water	Flush toilets	Yes	1-3	No		No	No	No		Swab set 1	0528	0527									34	527	NG				No	No
213	1	No	None	4	Female	No	None		Not known	No	Municipal (city) water	Flush toilets	No	1-3	No		No	No	No		Swab set 1	0530	0529									34	529	NG				No	No
214	1	No	None	4	Female	No	None		Not known	No	Municipal (city) water	Flush toilets	No	1-3	No		No	No	No		Swab set 1	0532	0531									34	531	NG				No	No
215	1	No	None	3	Female	Yes	None		Not known	No	Municipal (city) water	Flush toilets	No	1-3	No		No	No	No		Swab set 1	0536	0535	No	No	No	No	No	None			34	535	NG				No	No
216	1	No	None	3	Female	Yes	None		Not known	Not sure	Municipal (city) water	Flush toilets	No	4-6	No		No	No	No		Swab set 1	0538	0537									34	537	NG				No	No
217	1	No	None	2	Male	Yes	None		Not known	Not sure	Municipal (city) water	Flush toilets	No	4-6	No		No	No	No		Swab set 1	0540	0539	No	No	No	No	No	None			34	539	NG				No	No
218	1	No	None	1	Male	No	None		Neurodevelopmental impairment	No	Municipal (city) water	Flush toilets	Yes	4-6	No		No	No	No		Swab set 1	0542	0541									34	541	NG				No	No
219	1	No	None	1	Male	Yes	None		Not known	No	Municipal (city) water	Flush toilets	No	1-3	No		No	No	No		Swab set 1	0544	0543								1	34	0543	1	Escherichia coli	Dark pink to reddish	Escherichia coli	Yes	No	Escherichia coli
220	1	No	None	5	Female	Yes	None		Hypertension	No	Municipal (city) water	Pit latrine	No	4-6	No		No	No	No		Swab set 1	0546	0545	No	No	No	No	No	None		1	34	0545	1	Klebsiella pneumoniae	Metallic blue (+/- reddish halo)/ Greenish/ brown halo	Enterobacter cloacae complex	Yes	No	Enterobacter cloacae complex
221	1	No	None	5	Female	Yes	None		Not known	No	Municipal (city) water	Pit latrine	No	1-3	No		No	No	No		Swab set 1	0548	0547	No	No	No	No	No	None				547	NG				No	No
222	1	No	None	4	Female	Yes	None		Not known	No	Municipal (city) water	Flush toilets	No	1-3	Yes	Amoxicillin,Cotrimoxazole	No	No	No		Swab set 1	0550	0549								1	34	0549	1	Escherichia coli	Dark pink to reddish	Escherichia coli	Yes	No	Escherichia coli
223	1	No	None	4	Female	No	None		Not known	No	Municipal (city) water	Flush toilets	No	1-3	No		No	No	No		Swab set 1	0552	0551									34	551	NG				No	No
224	1	No	None	4	Female	Yes	None		Not known	No	Municipal (city) water	Flush toilets	No	1-3	No		No	No	No		Swab set 1	0554	0553								1	34	0553	1	Escherichia coli	Dark pink to reddish	Escherichia coli	Yes	No	Escherichia coli
225	1	No	None	4	Female	Yes	None		Not known	Yes	Municipal (city) water	Flush toilets	No	10 or more	Yes	Amoxicillin,Cotrimoxazole	No	No	No		Swab set 1	0556	0555									34	555	NG				No	No
226	1	No	None	4	Female	Yes	None		Not known	No	Municipal (city) water	Flush toilets	No	4-6	Yes	Cotrimoxazole	No	No	No		Swab set 1	0558	0557									34	557	NG				No	No
227	1	No	None	4	Female	No	None		Not known	No	Municipal (city) water	Flush toilets	No	1-3	No		No	No	No		Swab set 1	0560	0559									34	559	NG				No	No
228	1	No	None	1	Male	Yes	None		Not known	No	Municipal (city) water	Flush toilets	Yes	4-6	No		No	No	No		Swab set 1	0562	0561									34	561	NG				No	No
229	1	No	None	4	Male	Yes	None		Not known	Yes	Municipal (city) water	Pit latrine	No	4-6	No		No	No	No		Swab set 1	0566	0565								1	34	0565	1	Escherichia coli	Dark pink to reddish	Escherichia coli	Yes	No	Escherichia coli
230	1	No	None	5	Female	Yes	None		Not known	No	Municipal (city) water	Flush toilets	Yes	10 or more	No		No	No	No		Swab set 1	0572	0571	No	No	No	No	No	Azithoromycin,Other	AUGMENTIN		34	571	NG				No	No
231	1	No	None	4	Male	Yes	None		Not known	Yes	Well/Borehole	Pit latrine	No	1-3	No		No	No	No		Swab set 1	0574	0573	No	No	No	No	No	Other	AUGMENTIN	1	34	0573	1	Escherichia coli	Dark pink to reddish	Escherichia coli	Yes	No	Escherichia coli		1	Klebsiella pneumoniae	Metallic blue (+/- reddish halo)/ Greenish/ brown halo	Klebsiella oxytoca	Yes	No	Klebsiella oxytoca
232	1	No	None	2	Male	Yes	None		Not known	No	Municipal (city) water	Flush toilets	No	1-3	No		No	No	No		Swab set 1	0578	0577	No	No	No	No	No	None			34	577	NG				No	No
233	1	No	None	2	Male	Yes	None		Not known	No	Municipal (city) water	Flush toilets	Yes	4-6	No		No	No	No		Swab set 1	0582	0581								1	34	0581	1	Escherichia coli	Dark pink to reddish	Serratia liquefaciens group	Yes	Yes	Serratia liquefaciens group	Serratia liquefaciens group
234	1	No	None	2	Male	Yes	None		Not known	No	Municipal (city) water	Flush toilets	No	4-6	No		No	No	No		Swab set 1	0584	0583									34	583	NG				No	No
235	1	No	None	1	Male	Yes	None		Not known	No	Municipal (city) water	Flush toilets	Yes	7-9	Yes	Other	No	No	No	AUGMENTIN	Swab set 1	0586	0585									34	585	NG				No	No
236	1	No	None	4	Female	Yes	Other	NG TUBE	Not known	No	Municipal (city) water	Pit latrine	Yes	1-3	No		No	No	No		Swab set 1	0590	0589	No	No	No	No	No	Cefotaxime		1	34	0589	1	Klebsiella pneumoniae	Metallic blue (+/- reddish halo)/ Greenish/ brown halo	Enterobacter cloacae complex	Yes	No	Enterobacter cloacae complex
237	1	No	None	5	Female	Yes	None		Hypertension	No	Municipal (city) water	Flush toilets	No	1-3	No		No	No	No		Swab set 1	0592	0591									34	591	NG				No	No
238	1	No	None	5	Male	Yes	None		Not known	Yes	Municipal (city) water	Flush toilets	No	1-3	No		No	No	No		Swab set 1	0594	0593	No	No	No	No	No	None			34	593	NG				No	No
239	1	No	None	4	Female	Yes	None		Not known	No	Municipal (city) water	Other	No	10 or more	No		No	No	No		Swab set 1	0596	0595	No	No	No	No	No	None			34	595	NG				No	No
240	1	No	None	5	Female	Yes	Indwelling urinary catheter		Hypertension	No	Municipal (city) water	Flush toilets	No	10 or more	No		No	No	No		Swab set 1	0598	0597	No	No	No	No	No	None			34	597	NG				No	No
241	1	No	None	4	Female	Yes	None		Not known	Yes	Municipal (city) water	Pit latrine	No	4-6	No		No	No	No		Swab set 1	0600	0599	No	No	No	No	No	Ceftriaxone,Flagyl/Metronidazole,Gentamicin			34	599	NG				No	No
242	1	No	None	5	Male	Yes	None		Not known	Yes	Municipal (city) water	Flush toilets	No	7-9	No		No	No	No		Swab set 1	0602	0601									34	601	NG				No	No
243	1	No	None	2	Male	Yes	None		Not known	No	Municipal (city) water	Pit latrine	No	10 or more	No		No	No	No		Swab set 1	0606	0605								1	34	0605	1	Escherichia coli	Dark pink to reddish	Escherichia coli	Yes	No	Escherichia coli
244	1	No	None	2	Female	Yes	None		Not known	No	Municipal (city) water	Flush toilets		4-6	No		No	No	No		Swab set 1	0608	0607									34	607	NG				No	No
245	1	No	None	2	Male	Yes	None		Not known	No	Municipal (city) water	Flush toilets	No	7-9	No		No	No	No		Swab set 1	0610	0609									34	609	NG				No	No
246	1	No	None	2	Male	Yes	None		Not known	No	Municipal (city) water	Flush toilets	No	4-6	No		No	No	No		Swab set 1	0612	0611	No	No	No	No	No	None			34	611	NG				No	No
247	1	No	None	4	Male	Yes	None		Not known	No	Municipal (city) water	Flush toilets	No	4-6	No		No	No	No		Swab set 1	0614	0613									34	613	NG				No	No
248	1	No	None	4	Male	Yes	None		Not known	No	Municipal (city) water	Flush toilets	No	1-3	No	None	No	No	No		Swab set 1	0616	0615									34	615	NG				No	No
249	1	No	None	4	Female	Yes	None		Not known	No	Municipal (city) water	Flush toilets	No	1-3	No		No	No	No		Swab set 1	0618	0617								1	34	0617	1	Escherichia coli	Dark pink to reddish	Escherichia coli	Yes	No	Escherichia coli
250	1	No	None	1	Male	Yes	None		Not known	No	Municipal (city) water	Flush toilets	No	4-6	No		No	No	No		Swab set 1	0624	0623									34	623	NG				No	No
251	1	No	None	1	Male	Yes	None		Not known	No	Municipal (city) water	Flush toilets	No	7-9	No		No	No	No		Swab set 1	0626	0625									34	625	NG				No	No
252	1	No	None	1	Male	Yes	None		Not known	Yes	Municipal (city) water	Pit latrine	No	1-3	No		No	No	No		Swab set 1	0628	0627								1	34	0627	1	Escherichia coli	Dark pink to reddish	Escherichia coli	Yes	No	Escherichia coli
253	1	No	None	1	Male	Yes	None		Not known	No	Municipal (city) water	Pit latrine	No	1-3	No		No	No	No		Swab set 1	0630	0629									34	629	NG				No	No
254	1	No	None	1	Female	Yes	None		Not known	No	Municipal (city) water	Flush toilets	No	1-3	No		No	No	No		Swab set 1	0632	0631									34	631	NG				No	No
255	1	No	None	4	Female	Yes	None		Not known	No	Municipal (city) water	Pit latrine	No	4-6	No		No	No	No		Swab set 1	0634	0633									34	633	NG				No	No
257	1	No	None	4	Female	Yes	None		Not known	No	Municipal (city) water	Flush toilets	No	1-3	Yes	HAART	No	No	Yes		Swab set 1	0638	0637	No	No	No	No	No	None			34	637	NG				No	No
258	1	No	None	4	Female	No	None		Not known	No	Municipal (city) water	Flush toilets	No	1-3	Yes	Other	No	No	No	AUGMENTIN	Swab set 1	0640	0639									34	639	NG				No	No
259	1	No	None	4	Male	Yes	None		Not known	Yes	Municipal (city) water	Flush toilets	No	10 or more	No	None	No	No	No		Swab set 1	0644	0643	No	No	No	No	No	None			34	643	NG				No	No
260	1	No	None	5	Male	Yes	None		Not known	Yes	Municipal (city) water	Flush toilets	No	4-6	No		No	No	No		Swab set 1	0646	0645									34	645	NG				No	No
261	1	No	None	2	Female	Yes	None		Not known	No	Municipal (city) water	Flush toilets	No	1-3	No		No	No	No		Swab set 1	0648	0647								1	34	0647	1	Escherichia coli	Dark pink to reddish	Serratia fonticola	Yes	Yes	Serratia fonticola	Serratia fonticola
262	1	No	None	2	Male	Yes	None		Not known	No	Municipal (city) water	Flush toilets	No	1-3	No		No	No	No		Swab set 1	0650	0649									34	649	NG				No	No
263	1	No	None	1	Female	Yes	None		Not known	No	Municipal (city) water	Flush toilets	No	7-9	No		No	No	No		Swab set 1	0652	0651									34	651	NG				No	No
264	1	No	None	2	Female	Yes	None		Not known	No	Municipal (city) water	Pit latrine	No	4-6	No		No	No	No		Swab set 1	0654	0653									34	653	NG				No	No
265	1	Yes	Salmonella spp	1	Female	Yes	None		Not known	No	Municipal (city) water	Pit latrine	No	4-6	No		No	No	No		Swab set 1	0656	0655								1	34	0655	1	Escherichia coli	Dark pink to reddish	Escherichia coli	Yes	No	Escherichia coli
266	1	No	None	1	Male	Yes	None		Not known	No	Municipal (city) water	Pit latrine	No	4-6	No		No	No	No		Swab set 1	0658	0657								1	34	0657	1	Escherichia coli	Dark pink to reddish	Escherichia coli	Yes	No	Escherichia coli
267	1	Yes	Enterobacter spp	1	Male	Yes	None		Not known	No	Municipal (city) water	Flush toilets	No	4-6	No		No	No	No		Swab set 1	0660	0659									34	659	NG				No	No
268	1	No	None	1	Female	Yes	None		Not known		Municipal (city) water	Pit latrine	No	7-9	No		No	No	No		Swab set 1	0662	0661	No	No	No	No	No	Amikacin,Tazocin/ Pipercillin-Tazobactam			34	661	NG				No	No
269	1	No	None	5	Female	Yes	None		Not known	No	Municipal (city) water	Pit latrine	No	4-6	No		No	No	No		Swab set 1	0666	0665	No	No	No	No	No	Amikacin			34	665	NG				No	No
270	1	No	None	4	Male	No	None		Not known	Yes	Municipal (city) water	Flush toilets	No	1-3	No		No	No	No		Swab set 1	0670	0669									34	669	NG				No	No
271	1	No	None	2	Male	Yes	None		Not known	No	Municipal (city) water	Pit latrine	No	10 or more	No		No	No	No		Swab set 1	0676	0675								1	34	0675	1	Escherichia coli	Dark pink to reddish	Escherichia coli	Yes	No	Escherichia coli
272	1	No	None	1	Female	Yes	None		Not known	No	Municipal (city) water	Pit latrine	No	1-3	No		No	No	No		Swab set 1	0678	0677									34	677	NG				No	No
273	1	No	None	4	Male	Yes	Indwelling urinary catheter		Not known	No	Municipal (city) water	Flush toilets	No	1-3	No		No	No	No		Swab set 1	0686	0685								1	34	685	1	Klebsiella pneumoniae	Metallic blue (+/- reddish halo)/ Greenish/ brown halo	Klebsiella aerogenes	Yes	No	Klebsiella aerogenes
274	1	No	None	4	Male	Yes	Indwelling urinary catheter,Other	IVG TUBE	Not known	No	Municipal (city) water	Flush toilets	No	1-3	No		No	No	No		Swab set 1	0688	0687									34	687	NG				No	No
275	1	No	None	5	Female	Yes	None		Not known	No	Municipal (city) water	Pit latrine	No	7-9	No		No	No	No		Swab set 1	0690	0689	No	No	No	No	No	None			34	689	NG				No	No
276	1	No	None	4	Female	Yes	None		Not known	Yes	Municipal (city) water	Other	No	7-9	Yes	Other	No	No	No	AUGMENTIN	Swab set 1	0692	0691	No	No	No	No	No	Cefotaxime			34	691	NG				No	No
277	1	No	None	2	Male	Yes	None		Not known	Yes	Municipal (city) water	Flush toilets	No	1-3	No		No	No	No		Swab set 1	0700	0699									34	699	NG				No	No
278	1	No	None	1	Female	Yes	None		Not known	No	Municipal (city) water	Flush toilets	No	1-3	No		No	No	No		Swab set 1	0702	0701									34	701	NG				No	No
280	1	No	None	1	Female	Yes	None		Not known	No	Municipal (city) water	Pit latrine	No	4-6	No		No	No	No		Swab set 1	0706	0705	No	No	No	No	No	Cefotaxime		1	34	0705	1	Klebsiella pneumoniae	Metallic blue (+/- reddish halo)/ Greenish/ brown halo	Klebsiella aerogenes	Yes	No	Klebsiella aerogenes
281	1	No	None	1	Female	Yes	None		Not known	No	Municipal (city) water	Flush toilets	No	4-6	No		No	No	No		Swab set 1	0708	0707									34	707	NG				No	No
282	1	No	None	4	Female	Yes	None		Not known	No	Municipal (city) water	Flush toilets	No	1-3	No		No	No	No		Swab set 1	0712	0711	No	No	No	No	No	None			34	711	NG				No	No
283	1	No	None	3	Male	Yes	None		Not known	No	Municipal (city) water	Pit latrine	No	4-6	No		No	No	No		Swab set 1	0714	0713									34	713	NG				No	No
284	1	No	None	2	Male	Yes	None		Not known	No	Municipal (city) water	Pit latrine	No	4-6	No		No	No	No		Swab set 1	0716	0715									34	715	NG				No	No
285	1	No	None	2	Male	Yes	None		Not known	No	Municipal (city) water	Pit latrine	No	7-9	No		No	No	No		Swab set 1	0718	0717									34	717	NG				No	No
286	1	No	None	1	Female	Yes	None		Not known		Municipal (city) water	Flush toilets	No	7-9	No		No	No	No		Swab set 1	0720	0719									34	719	NG				No	No
287	1	No	None	2	Male	Yes	None		Not known	No	Municipal (city) water	Flush toilets	No	7-9	No		No	No	No		Swab set 1	0724	0723									34	723	NG				No	No
288	1	No	None	2	Male	Yes	None		Not known	Yes	Municipal (city) water	Flush toilets	No	4-6	No		No	No	No		Swab set 1	0726	0725									34	725	NG				No	No
289	1	No	None	1	Female	Yes	None		Not known	No	Municipal (city) water	Pit latrine	No	1-3	No		No	No	No		Swab set 1	0728	0727									34	727	NG				No	No
291	1	No	None	2	Female	Yes	None		Not known	No	Municipal (city) water	Flush toilets	No	7-9	No		No	No	No		Swab set 1	0734	0733									34	733	NG				No	No
292	1	No	None	1	Male	Yes	None		Not known	No	Municipal (city) water	Flush toilets	No	4-6	No		No	No	No		Swab set 1	0736	0725									34	735	NG				No	No
293	1	No	None	1	Female	Yes	None		Not known	No	Municipal (city) water	Flush toilets	No	1-3	No		No	No	No		Swab set 1	0738	0737									34	737	NG				No	No
294	1	No	None	2	Male	Yes	None		Not known	No	Municipal (city) water	Pit latrine	Yes	1-3	No	None	No	No	No		Swab set 1	0740	0739								1	34	0739	1	Klebsiella pneumoniae	Metallic blue (+/- reddish halo)/ Greenish/ brown halo	Escherichia coli	No	No
295	1	No	None	5	Male	Yes	None		Not known	No	Municipal (city) water	Pit latrine	No	1-3	No		No	No	No		Swab set 1	0748	0747									34	747	NG				No	No
296	1	No	None	4	Male	Yes	Indwelling urinary catheter,ETT,Other		Not known	No	Municipal (city) water	Flush toilets	No	1-3	Yes	Other	No	No	No	AUGMENTIN	Swab set 1	0754	0753	Yes	Yes	Yes	Yes	No	Other	AUGMENTIN	1	34	0753	1	Escherichia coli	Dark pink to reddish	Escherichia coli	Yes	No	Escherichia coli
297	1	No	None	2	Female	Yes	None		Not known	No	Municipal (city) water	Pit latrine	No	1-3	No		No	No	No		Swab set 1	0758	0757								1	34	0757	1	Klebsiella pneumoniae	Metallic blue (+/- reddish halo)/ Greenish/ brown halo	Klebsiella penumoniae ssp pneumoniae	Yes	No	Klebsiella pneumoniae ssp pneumoniae
298	1	No	None	2	Male	Yes	None		Not known	No	Municipal (city) water	Pit latrine	No	4-6	No		No	No	No		Swab set 1	0760	0759									34	759	NG				No	No
299	1	No	None	2	Female	Yes	None		Not known	No	Municipal (city) water	Flush toilets	No	4-6	No		No	No	No		Swab set 1	0762	0761									34	761	NG				No	No
300	1	No	None	4	Female	Yes	None		Not known	No	Municipal (city) water	Flush toilets	No	4-6	No		No	No	No		Swab set 1	0764	0763									34	763	NG				No	No
301	1	No	None	5	Male	Yes	None		Diabetes mellitus,Hypertension	No	Municipal (city) water	Flush toilets	No	4-6	Yes	Other	No	No	No	AUGMENTIN	Swab set 1	0766	0765									34	765	NG				No	No
302	1	No	None	5	Male	Yes	Indwelling urinary catheter,Other		Chronic kidney disease,Malignancy	Yes	Well/Borehole	Pit latrine	No	1-3	No	None	No	No	No		Swab set 1	0768	0767								1	34	0767	1	Escherichia coli	Dark pink to reddish	Escherichia coli	Yes	No	Escherichia coli		1	Klebsiella pneumoniae	Metallic blue (+/- reddish halo)/ Greenish/ brown halo	Klebsiella penumoniae ssp pneumoniae	Yes	No	Klebsiella pneumoniae ssp pneumoniae
303	1	No	None	1	Male	Yes	None		Not known	No	Municipal (city) water	Flush toilets	No	4-6	No		No	No	No		Swab set 1	0778	0777	No	No	No	No	No	Cefotaxime		1	34	0777	1	Klebsiella pneumoniae	Metallic blue (+/- reddish halo)/ Greenish/ brown halo	Enterobacter cloacae complex	Yes	No	Enterobacter cloacae complex
304	1	No	None	3	Male	Yes	None		Not known	No	Municipal (city) water	Flush toilets	No	4-6	Yes	Other	No	No	No	AUGMENTIN	Swab set 1	0780	0779									34	779	NG				No	No
305	1	No	None	1	Male	Yes	None		Not known	No	Municipal (city) water	Flush toilets	No	4-6	No		No	No	No		Swab set 1	0782	0781									34	781	NG				No	No
306	1	No	None	1	Male	Yes	None		Not known	No	Municipal (city) water	Flush toilets	No	7-9	No		No	No	No		Swab set 1	0784	0783									34	783	NG				No	No
308	1	No	None	4	Male	Yes	None		Not known	No	Municipal (city) water	Flush toilets	No	1-3	Yes	Flagyl/Metronidazole,Other	No	No	No	AUGMENTIN	Swab set 1	0792	0791								1	34	0791	1	Escherichia coli	Dark pink to reddish	Escherichia coli	Yes	No	Escherichia coli
309	1	No	None	4	Female	Yes	None		Not known	No	Municipal (city) water	Flush toilets	No	1-3	No		No	No	No		Swab set 1	0796	0795	No	No	No	No	No	Azithoromycin,Other	AUGMENTIN	1	34	0795	1	Escherichia coli	Dark pink to reddish	Escherichia coli	Yes	No	Escherichia coli
310	1	No	None	3	Female	Yes	None		Not known	No	Municipal (city) water	Other	No	10 or more	No		No	No	No		Swab set 1	0798	0797	No	No	No	No	No	None			34	797	NG				No	No
311	1	No	None	2	Male	Yes	None		Not known	Yes	Municipal (city) water	Pit latrine	No	7-9	No		No	No	No		Swab set 1	0800	0799									34	799	NG				No	No
312	1	No	None	2	Male	Yes	None		Not known	No	Municipal (city) water	Flush toilets	No	4-6	No		No	No	No		Swab set 1	0802	0801									34	801	NG				No	No
313	1	No	None	1	Male	Yes	None		Not known	No	Municipal (city) water	Flush toilets	No	1-3	No		No	No	No		Swab set 1	0804	0803									34	803	NG				No	No
314	1	No	None	2	Female	Yes	None		Not known	No	Municipal (city) water	Flush toilets	No	7-9	No		No	No	No		Swab set 1	0806	0805								1	34	0805	1	Escherichia coli	Dark pink to reddish	Escherichia coli	Yes	No	Escherichia coli
315	1	No	None	2	Female	Yes	None		Not known	No	Municipal (city) water	Flush toilets	No	4-6	No		No	No	No		Swab set 1	0808	0807									34	807	NG				No	No
316	1	No	None	2	Male	Yes	None		Not known	Yes	Municipal (city) water	Flush toilets	No	4-6	No		No	No	No		Swab set 1	0810	0809									34	809	NG				No	No
317	1	No	None	5	Female	Yes	Indwelling urinary catheter,Other		Hypertension	No	Municipal (city) water	Pit latrine	No	1-3	Yes	Cefotaxime,Flagyl/Metronidazole,HAART	Yes	No	No		Swab set 1	0812	0811	No	No	No	No	No	Cefotaxime,Flagyl/Metronidazole,HAART		1	34	0811	1	Escherichia coli	Dark pink to reddish	Escherichia coli	Yes	No	Escherichia coli
318	1	No	None	4	Male	Yes	None		Not known	Yes	Municipal (city) water	Flush toilets	No	10 or more	No		No	No	No		Swab set 1	0814	0813									34	813	NG				No	No
319	1	No	None	4	Female	Yes	None		Not known	No	Municipal (city) water	Pit latrine	No	4-6	No		No	No	No		Swab set 1	0816	0815	No	No	No	No	No	None			34	815	NG				No	No
320	1	No	None	4	Male	Yes	None		Not known	Yes	Municipal (city) water	Flush toilets	No	7-9	Yes	Cefotaxime	Yes	No	No		Swab set 1	0818	0817									34	817	NG				No	No
321	1	No	None	2	Male	Yes	None		Not known	No	Municipal (city) water	Flush toilets	Yes	4-6	No		No	No	No		Swab set 1	0822	0821									34	821	NG				No	No
322	1	No	None	1	Female	Yes	None		Not known	No	Municipal (city) water	Flush toilets	No	1-3	No		No	No	No		Swab set 1	0824	0823									34	823	NG				No	No
323	1	No	None	1	Male	Yes	None		Not known	No	Municipal (city) water	Pit latrine	No	10 or more	No		No	No	No		Swab set 1	0826	0825									34	825	NG				No	No
324	1	No	None	5	Male	Yes	None		Not known	No	Municipal (city) water	Pit latrine	No	1-3	No		No	No	No		Swab set 1	0828	0827									34	827	NG				No	No
325	1	No	None	5	Female	Yes	None		Hypertension	Yes	Municipal (city) water	Pit latrine	No	1-3	No		No	No	No		Swab set 1	0830	0829									34	829	NG				No	No
326	1	No	None	4	Female	Yes	Indwelling urinary catheter		Not known	No	Municipal (city) water	Flush toilets	No	1-3	No		No	No	No		Swab set 1	0832	0831									34	831	NG				No	No
327	1	No	None	4	Female	Yes	None		Not known	No	Municipal (city) water	Flush toilets	No	4-6	No		No	No	No		Swab set 1	0834	0833									34	833	NG				No	No
328	1	No	None	3	Male	Yes	None		Not known	No	Municipal (city) water	Flush toilets	Yes	4-6	No		No	No	No		Swab set 1	0836	0835									34	835	NG				No	No
329	1	No	None	3	Male	No	None		Not known	No	Municipal (city) water	Flush toilets	No	4-6	No		No	No	No		Swab set 1	0838	0837									34	837	NG				No	No
330	1	No	None	3	Female	No	None		Not known	No	Municipal (city) water	Flush toilets	No	4-6	No		No	No	No		Swab set 1	0840	0839									34	839	NG				No	No
331	1	No	None	2	Male	Yes	None		Not known	Yes	Municipal (city) water	Flush toilets	No	4-6	No		No	No	No		Swab set 1	0842	0841									34	841	NG				No	No
332	1	No	None	1	Male	Yes	None		Not known	No	Municipal (city) water	Flush toilets	No	4-6	No		No	No	No		Swab set 1	0844	0843	No	No	No	No	No	None			34	843	NG				No	No
333	1	No	None	1	Male	Yes	None		Not known	No	Municipal (city) water	Flush toilets	Yes	4-6	No		No	No	No		Swab set 1	0846	0845									34	845	NG				No	No
334	1	No	None	4	Male	Yes	None		Not known	No	Municipal (city) water	Pit latrine	No	1-3	No		No	No	No		Swab set 1	0850	0849	No	No	No	No	No	None			34	849	NG				No	No
335	1	No	None	4	Male	Yes	None		Not known	No	Municipal (city) water	Flush toilets	No	4-6	No		No	No	No		Swab set 1	0852	0851	No	No	No	No	No	None			34	851	NG				No	No
336	1	No	None	1	Male	Yes	None		Not known	No	Municipal (city) water	Flush toilets	Yes	4-6	No		No	No	No		Swab set 1	0854	0853								1	34	0853	1	Klebsiella pneumoniae	Metallic blue (+/- reddish halo)/ Greenish/ brown halo	Klebsiella oxytoca	Yes	No	Klebsiella oxytoca
337	1	No	None	1	Female	Yes	None		Not known	No	Municipal (city) water	Flush toilets	No	1-3	No		No	No	No		Swab set 1	0856	0855								1	34	0855	1	Escherichia coli	Dark pink to reddish	Escherichia coli	Yes	No	Escherichia coli
338	1	No	None	1	Male	Yes	None		Not known	No	Municipal (city) water	Flush toilets	No	4-6	No		No	No	No		Swab set 1	0858	0857								1	34	0857	1	Klebsiella pneumoniae	Metallic blue (+/- reddish halo)/ Greenish/ brown halo	Klebsiella penumoniae ssp pneumoniae	Yes	No	Klebsiella pneumoniae ssp pneumoniae
339	1	No	None	4	Male	Yes	None		Not known	No	Municipal (city) water	Pit latrine	No	7-9	No		No	No	No		Swab set 1	0862	0861	No	No	No	No	No	None			34	861	NG				No	No
340	1	No	None	4	Male	No	None		Not known	No	Municipal (city) water	Pit latrine	No	1-3	No		No	No	No		Swab set 1	0864	0863	No	No	No	No	No	None			34	863	NG				No	No
341	1	No	None	4	Male	Yes	None		Not known	No	Municipal (city) water	Pit latrine	Yes	1-3	No		No	No	No		Swab set 1	0866	0865	No	No	No	No	No	None			34	865	NG				No	No
342	1	No	None	5	Female	Yes	None		Not known	No	Municipal (city) water	Flush toilets	No	1-3	No		No	No	No		Swab set 1	0868	0867	No	No	No	Yes	No	Cefotaxime		1	34	0867	1	Escherichia coli	Dark pink to reddish	Escherichia coli	Yes	No	Escherichia coli
343	1	No	None	2	Female	Yes	None		Not known	Yes	Municipal (city) water	Pit latrine	Yes	4-6	No		No	No	No		Swab set 1	0874	0873	No	No	No	No	No	None		1	34	0873	1	Klebsiella pneumoniae	Metallic blue (+/- reddish halo)/ Greenish/ brown halo	Raoultella planticola	Yes	No	Raoultella planticola
344	1	No	None	1	Male	Yes	None		Not known	No	Municipal (city) water	Flush toilets	No	7-9	No		No	No	No		Swab set 1	0876	0875									34	875	NG				No	No
345	1	No	None	4	Female	Yes	None		Not known	No	Municipal (city) water	Pit latrine	No	1-3	No		No	No	No		Swab set 1	0882	0881									34	881	NG				No	No
346	1	No	None	5	Male	Yes	None		Not known	Yes	Municipal (city) water	Pit latrine	No	1-3	No		No	No	No		Swab set 1	0884	0883	No	No	No	Yes	No	None		1	34	883	NG				No	No
348	1	No	None	2	Male	Yes	None		Not known	Yes	Municipal (city) water	Pit latrine	No	4-6	No		No	No	No		Swab set 1	0888	0887									34	887	NG				No	No
349	1	No	None	1	Female	Yes	None		Not known	No	Municipal (city) water	Flush toilets	No	1-3	No		No	No	No		Swab set 1	0890	0889									34	889	NG				No	No
350	1	No	None	3	Female	Yes	None		Not known	No	Municipal (city) water	Flush toilets	No	1-3	No		No	No	No		Swab set 1	0892	0891									34	891	NG				No	No
351	1	No	None	1	Female	Yes	None		Not known	No	Municipal (city) water	Flush toilets	No	4-6	No		No	No	No		Swab set 1	0894	0893									34	893	NG				No	No
352	1	No	None	1	Female	Yes	None		Not known	No	Municipal (city) water	Flush toilets	No	7-9	No		No	No	No		Swab set 1	0896	0895									34	895	NG				No	No
353	1	No	None	1	Female	Yes	None		Not known	No	Municipal (city) water	Flush toilets	No	1-3	No		No	No	No		Swab set 1	0898	0897								1	34	0897	1	Klebsiella pneumoniae	Metallic blue (+/- reddish halo)/ Greenish/ brown halo	Enterobacter cloacae ssp dissolvens	Yes	No	Enterobacter cloacae ssp dissolvens
354	1	No	None	1	Male	Yes	None		Not known	No	Municipal (city) water	Flush toilets	No	4-6	No		No	No	No		Swab set 1	0900	0899								1	34	0899	1	Klebsiella pneumoniae	Metallic blue (+/- reddish halo)/ Greenish/ brown halo	Klebsiella penumoniae ssp pneumoniae	Yes	No	Klebsiella pneumoniae ssp pneumoniae
355	1	No	None	4	Female	Yes	None		Not known	No	Municipal (city) water	Flush toilets	No	4-6	Yes	Flagyl/Metronidazole,Other	No	No	No	AUGMENTIN	Swab set 1	0902	0901	No	No	No	No	No	Flagyl/Metronidazole,Other	AUGMENTIN		34	901	NG				No	No
356	1	No	None	4	Male	Yes	None		Not known	Yes	Municipal (city) water	Flush toilets	No	4-6	Yes	HAART,Other	No	No	Yes	ABC ,3TC ,DTG	Swab set 1	0904	0903	No	No	No	No	No				34	903	NG				No	No
357	1	No	None	4	Male	Yes	None		Not known	No	Municipal (city) water	Pit latrine	No	4-6	No		No	No	No		Swab set 1	0906	0905									34	905	NG				No	No
358	1	No	None	4	Male	Yes	None		Not known	Yes	Municipal (city) water	Flush toilets	No	1-3	No		No	No	No		Swab set 1	0908	0907									34	907	NG				No	No
359	1	No	None	1	Male	Yes	None		Not known	No	Municipal (city) water	Pit latrine	No	4-6	No		No	No	No		Swab set 1	0910	0909									34	909	NG				No	No
360	1	No	None	2	Male	Yes	None		Not known	No	Municipal (city) water	Flush toilets	No	7-9	No		No	No	No		Swab set 1	0914	0913								1	34	0913	1	Escherichia coli	Dark pink to reddish	Escherichia coli	Yes	No	Escherichia coli
361	1	No	None	4	Female	Yes	None		Not known	No	Municipal (city) water	Flush toilets	No	1-3	No		No	No	No		Swab set 1	0922	0921									34	921	NG				No	No
362	1	No	None	4	Male	Yes	None		Not known	No	Municipal (city) water	Flush toilets	No	1-3	Yes	HAART,Other	No	No	Yes	ABC, 3TC, DTG	Swab set 1	0924	0923									34	923	NG				No	No
363	1	No	None	1	Female	No	None		Not known	Yes	Municipal (city) water	Pit latrine	Yes	10 or more	Yes	Other	No	No	No	ANTI-TB	Swab set 1	0926	0925									34	925	NG				No	No
364	1	No	None	2	Male	Yes	None		Not known	No	Municipal (city) water	Flush toilets	No	4-6	No		No	No	No		Swab set 1	0928	0927	No	No	No	No	No	Cefotaxime,Vancomycin			34	927	NG				No	No
365	1	No	None	1	Male	Yes	None		Not known	Yes	Municipal (city) water	Flush toilets	Yes	4-6	No		No	No	No		Swab set 1	0930	0929	No	No	No	No	No	None		1	34	0929	1	Klebsiella pneumoniae	Metallic blue (+/- reddish halo)/ Greenish/ brown halo	Klebsiella aerogenes	Yes	No	Klebsiella aerogenes		1	Escherichia coli	Dark pink to reddish	Serratia fonticola	Yes	No	Serratia fonticola
366	1	No	None	1	Male	No	None		Not known	No	Municipal (city) water	Flush toilets	No	7-9	No		No	No	No		Swab set 1	0932	0931									34	931	NG				No	No
367	1	No	None	4	Male	Yes	None		Not known	Yes	Municipal (city) water	Pit latrine	No	7-9	Yes	Ceftriaxone	Yes	No	No		Swab set 1	0934	0933									34	933	NG				No	No
368	1	No	None	4	Female	Yes	Other		Not known	No	Municipal (city) water	Flush toilets	No	4-6	No		No	No	No		Swab set 1	0936	0935	No	No	No	No	No	Other	AUGMENTIN		34	935	NG				No	No
369	1	No	None	4	Male	Yes	None		Not known	Yes	Municipal (city) water	Pit latrine	No	4-6	No		No	No	No		Swab set 1	0938	0937	No	No	No	No	No	None			34	937	NG				No	No
370	1	No	None	3	Female	Yes	None		Not known	No	Municipal (city) water	Pit latrine	No	4-6	No		No	No	No		Swab set 1	0948	0947									34	947	NG				No	No
371	1	No	None	3	Male	Yes	None		Not known	Yes	Municipal (city) water	Pit latrine	No	7-9	No		No	No	No		Swab set 1	0950	0949									34	949	NG				No	No
372	1	No	None	2	Female	Yes	None		Not known	No	Municipal (city) water	Flush toilets	No	4-6	No		No	No	No		Swab set 1	0952	0951									34	951	NG				No	No
373	1	No	None	2	Female	Yes	None		Not known	No	Municipal (city) water	Other	Yes	7-9	No		No	No	No		Swab set 1	0954	0953								1	34	0953	1	Escherichia coli	Dark pink to reddish	Klebsiella aerogenes	Yes	No	Klebsiella aerogenes		1	KESC Group	Metallic blue (+/- reddish halo)/ Greenish/ brown halo	Klebsiella aerogenes	Yes	No	Klebsiella aerogenes
374	1	No	None	1	Male	Yes	None		Not known	No	Municipal (city) water	Flush toilets	No	4-6	No		No	No	No		Swab set 1	0960	0959									34	959	NG				No	No
375	1	No	None	1	Male	Yes	None		Not known	No	Municipal (city) water	Pit latrine	No	4-6	No		No	No	No		Swab set 1	0962	0961									34	961	NG				No	No
376	1	No	None	2	Male	Yes	None		Not known	No	Municipal (city) water	Pit latrine	No	4-6	No		No	No	No		Swab set 1	0964	0963									34	963	NG				No	No
378	1	No	None	1	Male	Yes	None		Not known	No	Municipal (city) water	Pit latrine	No	4-6	No		No	No	No		Swab set 1	0968	0967								1	34	967	1	Escherichia coli	Dark pink to reddish	Escherichia coli	Yes	Yes	Escherichia coli	Escherichia coli
379	1	No	None	1	Male	Yes	None		Not known	No	Municipal (city) water	Pit latrine	No	7-9	No		No	No	No		Swab set 1	0970	0969									34	969	NG				No	No
380	1	No	None	4	Female	Yes	None		Not known	No	Municipal (city) water	Flush toilets	No	4-6	No		No	No	No		Swab set 1	0972	0971									34	971	NG				No	No
381	1	No	None	4	Male	Yes	None		Not known	No	Municipal (city) water	Pit latrine	No	1-3	No		No	No	No		Swab set 1	0974	0973									34	973	NG				No	No
382	1	No	None	4	Male	Yes	None		Not known	Yes	Municipal (city) water	Pit latrine	No	4-6	No		No	No	No		Swab set 1	0976	0975	No	No	No	No	No	None			34	975	NG				No	No
383	1	No	None	1	Female	Yes	None		Not known	No	Municipal (city) water	Flush toilets	No	4-6	No		No	No	No		Swab set 1	0978	0977									34	977	NG				No	No
384	1	No	None	1	Female	Yes	None		Not known	No	Municipal (city) water	Flush toilets	Yes	7-9	No		No	No	No		Swab set 1	0980	0979								1	34	0979	1	Klebsiella pneumoniae	Metallic blue (+/- reddish halo)/ Greenish/ brown halo	Klebsiella penumoniae ssp pneumoniae	Yes	No	Klebsiella pneumoniae ssp pneumoniae
385	1	No	None	1	Female	Yes	None		Not known	No	Municipal (city) water	Flush toilets	No	4-6	No		No	No	No		Swab set 1	0982	0981									34	981	NG				No	No
386	1	No	None	1	Male	Yes	None		Not known	No	Municipal (city) water	Flush toilets	No	4-6	No		No	No	No		Swab set 1	0984	0983									34	983	NG				No	No
387	1	No	None	5	Female	Yes	None		Not known	No	Municipal (city) water	Flush toilets	Yes	1-3	No		No	No	No		Swab set 1	0990	0989									34	989	NG				No	No
388	1	No	None	1	Female	Yes	None		Not known	No	Well/Borehole	Pit latrine	No	4-6	No		No	No	No		Swab set 1	0994	0993									34	993	NG				No	No
389	1	No	None	1	Male	Yes	None		Not known	No	Municipal (city) water	Flush toilets	No	4-6	No		No	No	No		Swab set 1	0996	0995									34	995	NG				No	No
390	1	No	None	2	Male	Yes	None		Not known	Yes	Municipal (city) water	Flush toilets	No	4-6	No	None	No	No	No		Swab set 1	1006	1005									34	1005	NG				No	No
391	1	No	None	1	Male	Yes	None		Not known	No	Municipal (city) water	Flush toilets	No	7-9	No	None	No	No	No		Swab set 1	1008	1007									34	1007	NG				No	No
392	1	No	None	1	Male	Yes	None		Not known	Yes	Municipal (city) water	Flush toilets	No	4-6	No	None	No	No	No		Swab set 1	1010	1009								1	34	1009	1	Escherichia coli	Dark pink to reddish	Escherichia coli	Yes	No	Escherichia coli
393	1	No	None	2	Male	Yes	None		Not known	No	Municipal (city) water	Flush toilets	No	4-6	No		No	No	No		Swab set 1	1012	1011	No	No	No	No	No	Ceftazidime		1	34	1011	1	Escherichia coli	Dark pink to reddish	Escherichia coli	Yes	No	Escherichia coli
394	1	No	None	2	Female	Yes	None		Not known	No	Municipal (city) water	Flush toilets	No	1-3	No		No	No	No		Swab set 1	1014	1013	No	No	No	No	No	Amoxicillin		1	34	1013	1	Escherichia coli	Dark pink to reddish	Serratia fonticola	Yes	No	Serratia fonticola
395	1	No	None	1	Male	Yes	None		Not known	No	Municipal (city) water	Flush toilets	No	4-6	No		No	No	No		Swab set 1	1016	1015									34	1015	NG				No	No
396	1	No	None	1	Female	Yes	None		Not known	No	Municipal (city) water	Flush toilets	No	4-6	No		No	No	No		Swab set 1	1018	1017									34	1017	NG				No	No
397	1	No	None	1	Male	Yes	None		Not known	No	Municipal (city) water	Flush toilets	No	4-6	No		No	No	No		Swab set 1	1020	1019	No	No	No	No	No	Cefotaxime			34	1019	NG				No	No
398	1	No	None	4	Male	Yes	None		Not known	No	Municipal (city) water	Pit latrine	No	1-3	No		No	No	No		Swab set 1	1024	1023	No	No	No	No	No	Ceftriaxone		1	34	1023	NG				No	No
399	1	No	None	1	Male	Yes	None		Not known	No	Municipal (city) water	Flush toilets	No	4-6	No		No	No	No		Swab set 1	1030	1029									34	1029	NG				No	No
400	1	No	None	1	Male	Yes	None		Not known	No	Municipal (city) water	Flush toilets	No	4-6	No		No	No	No		Swab set 1	1032	1031									34	1031	NG				No	No
401	1	No	None	1	Male	No	None		Not known	No	Municipal (city) water	Flush toilets	Yes	4-6	No		No	No	No		Swab set 1	1034	1033								1	34	1033	1	Escherichia coli	Dark pink to reddish	Escherichia coli	Yes	No	Escherichia coli
403	1	No	None	4	Male	Yes	None		Not known	No	Municipal (city) water	Pit latrine	No	1-3	No		No	No	No		Swab set 1	1038	1037	No	No	No	No	No	Ceftriaxone,Flagyl/Metronidazole			34	1037	NG				No	No
404	1	No	None	4	Male	No	None		Not known	No	Municipal (city) water	Pit latrine	Yes	4-6	No		No	No	No		Swab set 1	1040	1039	No	No	No	No	No	None			34	1039	NG				No	No
405	1	No	None	4	Male	Yes	None		Not known	No	Municipal (city) water	Flush toilets	No	1-3	No		No	No	No		Swab set 1	1042	1041	No	No	No	No	No	None			34	1041	NG				No	No
406	1	No	None	1	Female	Yes	None		Not known	No	Municipal (city) water	Pit latrine	No	1-3	No		No	No	No		Swab set 1	1044	1043								1	34	1043	1	Escherichia coli	Dark pink to reddish	Escherichia coli	Yes	No	Escherichia coli
407	1	No	None	2	Male	Yes	None		Not known	Yes	Municipal (city) water	Flush toilets	Yes	4-6	No		No	No	No		Swab set 1	1050	1049								1	34	1049	1	Escherichia coli	Dark pink to reddish	Escherichia coli	Yes	No	Escherichia coli
408	1	No	None	2	Female	Yes	None		Not known	Yes	Municipal (city) water	Flush toilets	No	4-6	No		No	No	No		Swab set 1	1052	1051									34	1051	NG				No	No
409	1	No	None	5	Female	Yes	None		Not known	No	Municipal (city) water	Pit latrine	No	4-6	Yes	HAART	No	No	Yes		Swab set 1	1056	1055	No	No	No	No	No	None			34	1055	NG				No	No
410	1	No	None	5	Female	Yes	None		Hypertension	Yes	Municipal (city) water	Pit latrine	No	4-6	No		No	No	No		Swab set 1	1058	1057	No	No	No	No	No	Ceftriaxone		1	34	1057	1	Escherichia coli	Dark pink to reddish	Escherichia coli	Yes	No	Escherichia coli
411	1	No	None	1	Male	Yes	None		Not known	No	Municipal (city) water	Pit latrine	No	4-6	No		No	No	No		Swab set 1	1062	1061	No	No	No	No	No	Ceftriaxone,Flagyl/Metronidazole		1	34	1061	1	Klebsiella pneumoniae	Metallic blue (+/- reddish halo)/ Greenish/ brown halo	Klebsiella penumoniae ssp pneumoniae	Yes	No	Klebsiella pneumoniae ssp pneumoniae		1	Escherichia coli	Dark pink to reddish	Serratia fonticola	Yes	No	Serratia fonticola
412	1	No	None	5	Male	Yes	None		Not known	No	Municipal (city) water	Pit latrine	No	1-3	Yes	Ceftriaxone	Yes	No	No		Swab set 1	1064	1063								1	34	1063	1	Escherichia coli	Dark pink to reddish	Escherichia coli	Yes	No	Escherichia coli
413	1	No	None	3	Female	Yes	None		Not known	No	Municipal (city) water	Pit latrine	No	7-9	No	None	No	No	No		Swab set 1	1076	1075									34	1075	NG				No	No
414	1	No	None	3	Male	Yes	None		Not known	No	Municipal (city) water	Flush toilets	No	1-3	No	None	No	No	No		Swab set 1	1078	1077								1	34	1077	1	Klebsiella pneumoniae	Metallic blue (+/- reddish halo)/ Greenish/ brown halo	Klebsiella penumoniae ssp pneumoniae	Yes	No	Klebsiella pneumoniae ssp pneumoniae
415	1	No	None	2	Male	No	None		Not known	No	Municipal (city) water	Flush toilets	No	4-6	No	None	No	No	No		Swab set 1	1080	1079									34	1079	NG				No	No
416	1	No	None	3	Female	Yes	None		Not known	No	Municipal (city) water	Flush toilets	No		No	None	No	No	No		Swab set 1	1082	1081									34	1081	NG				No	No
417	1	No	None	4	Male	Yes	None		Not known	No	Municipal (city) water	Flush toilets	No	1-3	Yes	Cefotaxime	Yes	No	No		Swab set 1	1086	1085									34	1085	NG				No	No
418	1	No	None	2	Male	Yes	None		Not known	No	Municipal (city) water	Pit latrine	No	4-6	No		No	No	No		Swab set 1	1088	1087									34	1087	NG				No	No
419	1	No	None	2	Male	No	None		Not known	No	Municipal (city) water	Pit latrine	No	7-9	No		No	No	No		Swab set 1	1090	1089									34	1089	NG				No	No
420	1	No	None	3	Male	Yes	None		Not known	Yes	Municipal (city) water	Pit latrine	No	4-6	No	None	No	No	No		Swab set 1	1096	1095	No	No	No	No	No	None		1	34	1095	1	Escherichia coli	Dark pink to reddish	Escherichia coli	Yes	No	Escherichia coli		1	Klebsiella pneumoniae	Metallic blue (+/- reddish halo)/ Greenish/ brown halo	Klebsiella oxytoca	Yes	No	Klebsiella oxytoca
421	1	No	None	1	Male	Yes	None		Not known	No	Municipal (city) water	Pit latrine	Yes	1-3	No	None	No	No	No		Swab set 1	1098	1097									34	1097	NG				No	No
422	1	No	None	2	Female	Yes	None		Not known	No	Municipal (city) water	Flush toilets	No	4-6	No	None	No	No	No		Swab set 1	1100	1099	No	No	No	No	No	None			34	1099	NG				No	No
423	1	No	None	2	Male	Yes	None		Not known	No	Municipal (city) water	Flush toilets	No	1-3	No	None	No	No	No		Swab set 1	1102	1101									34	1101	NG				No	No
424	1	No	None	2	Male	Yes	None		Not known	No	Municipal (city) water	Flush toilets	No	7-9	No	None	No	No	No		Swab set 1	1104	1103								1	34	1103	1	Klebsiella pneumoniae	Metallic blue (+/- reddish halo)/ Greenish/ brown halo	Klebsiella penumoniae ssp pneumoniae	Yes	No	Klebsiella pneumoniae ssp pneumoniae
425	1	No	None	2	Female	Yes	None		Not known	No	Municipal (city) water	Flush toilets	No	4-6	No	None	No	No	No		Swab set 1	1106	1105	No	No	No	No	No	Meropenem,Other	Anti TB		34	1105	NG				No	No
426	1	No	None	1	Male	Yes	None		Not known	No	Municipal (city) water	Pit latrine	No	1-3	No	None	No	No	No		Swab set 1	1108	1107									34	1107	NG				No	No
427	1	No	None	4	Male	Yes	None		Not known	No	Municipal (city) water	Flush toilets	Yes	7-9	No	None	No	No	No		Swab set 1	1110	1109	No	No	No	No	No	None			34	1109	NG				No	No
428	1	No	None	2	Male	Yes	None		Not known	No	Municipal (city) water	Flush toilets	No	7-9	No		No	No	No		Swab set 1	1112	1111								1	35	1111	1	Escherichia coli	Dark pink to reddish	Escherichia coli	Yes	No	Escherichia coli
429	1	No	None	3	Male	Yes	None		Not known	No	Municipal (city) water	Flush toilets	No	1-3	No		No	No	No		Swab set 1	1114	1113									35	1113	NG				No	No
430	1	No	None	1	Male	Yes	None		Not known	No	Municipal (city) water	Flush toilets	No	1-3	No		No	No	No		Swab set 1	1120	1119									35	1119	NG				No	No
431	1	No	None	4	Female	Yes	Indwelling urinary catheter		Hypertension	No	Municipal (city) water	Flush toilets	No	4-6	Yes	HAART	No	No	Yes		Swab set 1	1126	1125	No	No	No	No	No	HAART		1	35	1125	1	Escherichia coli	Dark pink to reddish	Escherichia coli	Yes	No	Escherichia coli
432	1	No	None	4	Female	Yes	None		Not known	No	Municipal (city) water	Pit latrine	No	7-9	No		No	No	No		Swab set 1	1128	1127								1	34	1127	1	Klebsiella pneumoniae	Metallic blue (+/- reddish halo)/ Greenish/ brown halo	Klebsiella penumoniae ssp pneumoniae	No	No
433	1	No	None	4	Male	Yes	None		Not known	No	Municipal (city) water	Flush toilets	No	4-6	No		No	No	No		Swab set 1	1130	1129									35	1129	NG				No	No
434	1	No	None	4	Male	Yes	None		Not known	Yes	Municipal (city) water	Flush toilets	No	7-9	Yes	Other	No	No	No	Augmentin	Swab set 1	1132	1131									35	1131	NG				No	No
435	1	No	None	5	Female	Yes	None		Diabetes mellitus	No	Municipal (city) water	Flush toilets	No	4-6	Yes	Azithoromycin,Ceftriaxone	Yes	No	No		Swab set 1	1134	1133									35	1133	NG				No	No
436	1	No	None	3	Female	Yes	None		Not known	No	Municipal (city) water	Flush toilets	No	4-6	No		No	No	No		Swab set 1	1136	1135									35	1135	NG				No	No
437	1	No	None	2	Female	Yes	None		Not known	No	Municipal (city) water	Flush toilets	No	4-6	No		No	No	No		Swab set 1	1138	1137									35	1137	NG				No	No
438	1	No	None	5	Female	Yes	None		Hypertension	No	Municipal (city) water	Flush toilets	No	4-6	No		No	No	No		Swab set 1	1140	1139	No	No	No	No	No	None			35	1139	NG				No	No
439	1	No	None	4	Female	No	None		Not known	No	Municipal (city) water	Flush toilets	No	1-3	No		No	No	No		Swab set 1	1142	1141	No	No	No	No	No	None			35	1141	NG				No	No
440	1	No	None	5	Female	Yes	None		Not known	No	Municipal (city) water	Flush toilets	No	1-3	Yes	HAART	No	No	Yes		Swab set 1	1144	1143	No	No	No	No	No	HAART		1	35	1143	1	Escherichia coli	Dark pink to reddish	Escherichia coli	Yes	No	Escherichia coli
441	1	No	None	3	Female	No	None		Not known	No	Municipal (city) water	Flush toilets	Yes	1-3	No		No	No	No		Swab set 1	1146	1145									35	1145	NG				No	No
442	1	No	None	3	Male	Yes	None		Not known	No	Municipal (city) water	Pit latrine	No	4-6	No		No	No	No		Swab set 1	1148	1147	No	No	No	No	No	None			35	1147	NG				No	No
443	1	No	None	1	Male	Yes	None		Not known	No	Municipal (city) water	Flush toilets	No	7-9	No		No	No	No		Swab set 1	1150	1149									35	1149	NG				No	No
444	1	No	None	4	Male	Yes	None		Not known	No	Municipal (city) water	Pit latrine	No	4-6	No		No	No	No		Swab set 1	1152	1151									35	1151	NG				No	No
445	1	No	None	5	Male	Yes	None		Not known	Yes	Municipal (city) water	Flush toilets	No	7-9	Yes	HAART	No	No	Yes		Swab set 1	1154	1153	No	No	No	No	No	HAART			35	1153	NG				No	No
446	1	No	None	4	Female	Yes	None		Not known	No	Municipal (city) water	Pit latrine	No	4-6	No		No	No	No		Swab set 1	1156	1155	No	No	No	No	No	None			35	1155	NG				No	No
447	1	No	None	4	Female	Yes	None		Not known	No	Municipal (city) water	Flush toilets	Yes	4-6	No		No	No	No		Swab set 1	1158	1157	No	No	No	No	No	None		1	35	1157	NG				No	No
448	1	No	None	4	Female	Yes	None		Hypertension	No	Municipal (city) water	Flush toilets	No	4-6	No		No	No	No		Swab set 1	1160	1159	No	No	No	No	No	None		1	35	1159	NG				No	No
449	1	No	None	1	Female	Yes	None		Not known	Yes	Municipal (city) water	Flush toilets	No	4-6	No		No	No	No		Swab set 1	1162	1161								1	35	1161	1	Escherichia coli	Dark pink to reddish	Escherichia coli	Yes	No	Escherichia coli		1	Klebsiella pneumoniae	Metallic blue (+/- reddish halo)/ Greenish/ brown halo	Klebsiella penumoniae ssp pneumoniae
450	1	No	None	1	Female	Yes	None		Not known	Yes	Municipal (city) water	Flush toilets	No	4-6	No		No	No	No		Swab set 1	1164	1163								1	35	1163	1	Klebsiella pneumoniae	Metallic blue (+/- reddish halo)/ Greenish/ brown halo	Klebsiella penumoniae ssp pneumoniae	Yes	No	Klebsiella pneumoniae ssp pneumoniae		1	Klebsiella pneumoniae	Metallic blue (+/- reddish halo)/ Greenish/ brown halo	Klebsiella penumoniae ssp pneumoniae	Yes	No	Klebsiella pneumoniae ssp pneumoniae
451	1	No	None	1	Female	Yes	None		Not known	No	Municipal (city) water	Pit latrine	Yes	1-3	No		No	No	No		Swab set 1	1166	1165									35	1165	NG				No	No
452	1	No	None	4	Male	Yes	Other		Not known	No	Municipal (city) water	Pit latrine	No	1-3	Yes	Other	No	No	No	Augmentin	Swab set 1	1172	1171	No	No	No	No	No	None			35	1171	NG				No	No
453	1	No	None	4	Female	Yes	None		Not known	No	Municipal (city) water	Other	No	4-6	No		No	No	No		Swab set 1	1174	1173	No	No	No	No	No	None			35	1173	NG				No	No
454	1	No	None	4	Male	Yes	None		Not known	No	Municipal (city) water	Pit latrine	No	1-3	No		No	No	No		Swab set 1	1182	1181	No	No	No	No	No	None			35	1181	NG				No	No
455	1	No	None	5	Male	Yes	None		Not known	Yes	Municipal (city) water	Pit latrine	No	4-6	Yes	Cefotaxime	Yes	No	No		Swab set 1	1186	1185	No	No	No	No	Yes	Flagyl/Metronidazole,Other	AUGMENTIN	1	35	1185	NG				No	No
456	1	No	None	1	Female	Yes	Indwelling urinary catheter		Not known	No	Municipal (city) water	Flush toilets	No	4-6	No		No	No	No		Swab set 1	1188	1187									35	1187	NG				No	No
457	1	No	None	4	Female	Yes	Indwelling urinary catheter		Not known	No	Municipal (city) water	Flush toilets	No	1-3	No		No	No	No		Swab set 1	1194	1193	No	No	No	No	No	None			35	1193	NG				No	No
458	1	No	None	2	Female	No	None		Not known	No	Municipal (city) water	Flush toilets	Yes	4-6	No		No	No	No		Swab set 1	1210	1209	No	No	No	No	No	Cotrimoxazole		1	35	1209	1	Klebsiella pneumoniae	Metallic blue (+/- reddish halo)/ Greenish/ brown halo	Klebsiella aerogenes	Yes	No	Klebsiella aerogenes
459	1	No	None	2	Female	Yes	None		Not known	No	Municipal (city) water	Flush toilets	No	4-6	No		No	No	No		Swab set 1	1212	1211									35	1211	NG				No	No
460	1	Yes	Streptococcus spp	1	Male	Yes	None		Not known	No	Municipal (city) water	Pit latrine	No	4-6	No		No	No	No		Swab set 1	1218	1217								1	35	1217	1	Escherichia coli	Dark pink to reddish	Serratia fonticola	Yes	No	Serratia fonticola
461	1	No	None	4	Male	No	None		Not known	No	Municipal (city) water	Flush toilets	No	1-3	No		No	No	No		Swab set 1	1222	1221	No	No	No	No	No	Amoxicillin,Flagyl/Metronidazole			35	1221	NG				No	No
462	1	No	None	3	Male	Yes	None		Not known	No	Municipal (city) water	Flush toilets	No	1-3	No		No	No	No		Swab set 1	1230	1229									35	1229	NG				No	No
463	1	No	None	4	Female	Yes	None		Not known	No	Municipal (city) water	Pit latrine	No	4-6	No		No	No	No		Swab set 1	1234	1233	No	No	No	No	No	None		1	35	1233	1	Escherichia coli	Dark pink to reddish	Escherichia coli	Yes	No	Escherichia coli		1	Klebsiella pneumoniae	Metallic blue (+/- reddish halo)/ Greenish/ brown halo	Klebsiella oxytoca	Yes	No	Klebsiella oxytoca
464	1	No	None	3	Male	Yes	None		Not known	No	Municipal (city) water	Flush toilets	Yes	4-6	No		No	No	No		Swab set 1	1236	1235	No	No	No	No	No	None			35	1235	NG				No	No
465	1	No	None	2	Male	Yes	None		Not known	No	Municipal (city) water	Pit latrine	No	1-3	No		No	No	No		Swab set 1	1238	1237	No	No	No	No	No	None		1	35	1237	1	Escherichia coli	Dark pink to reddish	Escherichia coli	Yes	No	Escherichia coli
466	1	No	None	2	Male	Yes	None		Not known	No	Municipal (city) water	Flush toilets	No	1-3	No		No	No	No		Swab set 1	1240	1239	No	No	No	No	No	None			35	1239	NG				No	No
467	1	No	None	2	Female	No	None		Not known	No	Municipal (city) water	Flush toilets	No	10 or more	Yes	Ceftriaxone	Yes	No	No		Swab set 1	1242	1241	No	No	No	No	No	Ceftazidime			35	1241	NG				No	No
468	1	No	None	4	Male	No	Indwelling urinary catheter		Not known		Municipal (city) water	Pit latrine	No	1-3	Yes	Cefotaxime,Flagyl/Metronidazole	Yes	No	No		Swab set 1	1244	1243	No	No	No	No	Yes	None			35	1243	NG				No	No
469	1	No	None	4	Male	Yes	None		Not known	No	Municipal (city) water	Pit latrine	No	1-3	Yes	Flagyl/Metronidazole	No	No	No		Swab set 1	1246	1245	No	No	No	No	No	Flagyl/Metronidazole		1	35	1245	1	Escherichia coli	Dark pink to reddish	Escherichia coli	Yes	No	Escherichia coli
470	1	No	None	4	Male	Yes	None		Not known	No	Municipal (city) water	Flush toilets	No	1-3	Yes	Meropenem,HAART	No	Yes	Yes		Swab set 1	1248	1247	No	No	No	No	No	None			35	1247	NG				No	No
471	1	No	None	1	Female	Yes	None		Not known	No	Municipal (city) water	Flush toilets	Yes	4-6	No		No	No	No		Swab set 1	1250	1249	No	No	No	No	No	None		1	35	1249	1	Escherichia coli	Dark pink to reddish	Escherichia coli	Yes	No	Escherichia coli		1	Klebsiella pneumoniae	Metallic blue (+/- reddish halo)/ Greenish/ brown halo	Citrobacter freundii	Yes	No	Citrobacter freundii
472	1	No	None	2	Female	Yes	None		Not known	No	Municipal (city) water	Flush toilets	No	4-6	No		No	No	No		Swab set 1	1252	1251								1	35	1251	1	Escherichia coli	Dark pink to reddish	Escherichia coli	Yes	No	Escherichia coli
473	1	No	None	1	Male	Yes	None		Not known	No	Municipal (city) water	Flush toilets	No	1-3	No		No	No	No		Swab set 1	1254	1253	No	No	No	No	No	None			35	1253	NG				No	No
474	1	No	None	1	Female	Yes	None		Not known	No	Municipal (city) water	Flush toilets	No	1-3	No		No	No	No		Swab set 1	1256	1255									35	1255	NG				No	No
475	1	No	None	5	Male	Yes	None		Not known	No	Municipal (city) water	Pit latrine	No	4-6	No		No	No	No		Swab set 1	1260	1259	No	No	No	No	No	None			35	1259	NG				No	No
476	1	No	None	1	Female	Yes	None		Not known	No	Municipal (city) water	Pit latrine	No	4-6	No		No	No	No		Swab set 1	1270	1269									35	1269	NG				No	No
477	1	No	None	4	Male	Yes	None		Not known	Yes	Municipal (city) water	Pit latrine	No	1-3	Yes	Cefotaxime,Flagyl/Metronidazole	Yes	No	No		Swab set 1	1280	1279	No	No	No	No	No	Cefotaxime,Flagyl/Metronidazole			35	1279	NG				No	No
478	1	No	None	1	Female	Yes	None		Not known	No	Municipal (city) water	Flush toilets	No	1-3	No		No	No	No		Swab set 1	1284	1283	No	No	No	No	No	Cefotaxime		1	35	1283	1	Klebsiella pneumoniae	Metallic blue (+/- reddish halo)/ Greenish/ brown halo	Klebsiella penumoniae ssp pneumoniae	Yes	No	Klebsiella pneumoniae ssp pneumoniae		1	Klebsiella pneumoniae	Metallic blue (+/- reddish halo)/ Greenish/ brown halo	Klebsiella penumoniae ssp pneumoniae	Yes	No	Klebsiella pneumoniae ssp pneumoniae
480	1	No	None	2	Male	Yes	None		Not known	No	Municipal (city) water	Flush toilets	No	4-6	Yes	Cefotaxime	Yes	No	No		Swab set 1	1288	1287	No	No	No	No	No	None		1	35	1287	1	Escherichia coli	Dark pink to reddish	Klebsiella aerogenes	Yes	No	Klebsiella aerogenes
481	1	No	None	4	Male	Yes	None		Not known	No	Municipal (city) water	Pit latrine	Yes	1-3	Yes	Cefotaxime	Yes	No	No		Swab set 1	1290	1289	No	No	No	No	No	Cefotaxime			35	1289	NG				No	No
482	1	No	None	4	Male	Yes	None		Not known	No	Municipal (city) water	Flush toilets	No	1-3	Yes	Cefotaxime	Yes	No	No		Swab set 1	1292	1291									35	1291	NG				No	No
483	1	No	None	3	Male	Yes	None		Not known	No	Municipal (city) water	Flush toilets	No	4-6	Yes	Cefotaxime	Yes	No	No		Swab set 1	1300	1299								1	35	1299	1	KESC Group	Metallic blue (+/- reddish halo)/ Greenish/ brown halo	Klebsiella aerogenes	Yes	No	Klebsiella aerogenes
484	1	No	None	2	Female	Yes	None		Not known	No	Municipal (city) water	Flush toilets	No	4-6	Yes	Cefotaxime	Yes	No	No		Swab set 1	1302	1301									35	1301	NG				No	No
485	1	No	None	1	Female	Yes	None		Not known	No	Municipal (city) water	Flush toilets	No	7-9	No		No	No	No		Swab set 1	1304	1303									35	1303	NG				No	No
486	1	No	None	1	Male	Yes	None		Not known	No	Municipal (city) water	Flush toilets	No	1-3	Yes	Cefotaxime	Yes	No	No		Swab set 1	1306	1305	No	No	No	No	No	Cefotaxime			35	1305	NG				No	No
487	1	No	None	2	Male	Yes	ETT		Not known	No	Municipal (city) water	Pit latrine	No	4-6	Yes	Cefotaxime	Yes	No	No		Swab set 1	1308	1307									35	1307	NG				No	No
488	1	No	None	1	Male	Yes	None		Not known	No	Municipal (city) water	Flush toilets	No	4-6	No		No	No	No		Swab set 1	1318	1317	No	No	No	No	No	None			34	1317	NG				No	No
489	1	No	None	3	Male	No	None		Not known	No	Municipal (city) water	Pit latrine	No	4-6	No		No	No	No		Swab set 1	1320	1319	No	No	No	No	No	None		1	34	1319	NG				No	No
490	1	No	None	4	Female	No	None		Not known	No	Municipal (city) water	Flush toilets	No	4-6	Yes	Cefotaxime	Yes	No	No		Swab set 1	1326	1325									34	1325	NG				No	No
491	1	No	None	4	Male	Yes	None		Not known	No	Municipal (city) water	Pit latrine	No	7-9	No		No	No	No		Swab set 1	1328	1327								1	34	1327	1	Escherichia coli	Dark pink to reddish	Escherichia coli	Yes	No	Escherichia coli
492	1	No	None	5	Male	Yes	None		Not known	No	Municipal (city) water	Flush toilets	No	4-6	Yes	Other	No	No	No	AUGMENTIN	Swab set 1	1332	1331	No	No	No	No	No	Azithoromycin,Other	AUGMENTIN		34	1331	NG				No	No
493	1	No	None	4	Male	Yes	None		Not known	Yes	Well/Borehole	Other	No	1-3	No		No	No	No		Swab set 1	1336	1335	No	No	No	No	Yes	None		1	35	1335	1	Klebsiella pneumoniae	Metallic blue (+/- reddish halo)/ Greenish/ brown halo	Klebsiella penumoniae ssp pneumoniae	Yes	No	Klebsiella pneumoniae ssp pneumoniae
494	1	No	None	4	Male	Yes	None		Not known	No	Municipal (city) water	Flush toilets	No	1-3	Yes	Cefotaxime,HAART	Yes	No	Yes		Swab set 1	1338	1337								1	35	1337	1	Escherichia coli	Dark pink to reddish	Escherichia coli	Yes	No	Escherichia coli
495	1	No	None	4	Male	Yes	None		Not known	No	Municipal (city) water	Flush toilets	No	4-6	Yes	Amoxicillin	No	No	No		Swab set 1	1340	1339									35	1339	NG				No	No
496	1	No	None	5	Female	No	None		Not known		Municipal (city) water	Flush toilets	No	4-6	No		No	No	No		Swab set 1	1346	1345									35	1345	NG				No	No
497	1	No	None	4	Female	Yes	None		Not known	No	Municipal (city) water	Flush toilets	No	1-3	No		No	No	No		Swab set 1	1348	1347	No	No	No	No	No	None			35	1347	NG				No	No
498	1	No	None	4	Male	Yes	None		Not known	No	Municipal (city) water	Pit latrine	No	4-6	No		No	No	No		Swab set 1	1350	1349	No	No	No	No	No	None			35	1349	NG				No	No
499	1	No	None	4	Female	Yes	None		Not known	No	Municipal (city) water	Pit latrine	No	1-3	No		No	No	No		Swab set 1	1352	1351	No	No	No	No	No	None			35	1351	NG				No	No
500	1	No	None	3	Female	Yes	None		Not known	No	Municipal (city) water	Flush toilets	No	4-6	Yes	Cefotaxime	Yes	No	No		Swab set 1	1356	1355	No	No	No	No	No	None			35	1355	NG				No	No
501	1	No	None	2	Female	Yes	None		Not known	No	Municipal (city) water	Flush toilets	No	4-6	Yes	Cefotaxime,Other	Yes	No	No	AUGMENTIN	Swab set 1	1358	1357	No	No	No	No	No	None			35	1357	NG				No	No
502	1	No	None	2	Male	Yes	None		Not known	Yes	Municipal (city) water	Flush toilets	No	1-3	No		No	No	No		Swab set 1	1360	1359									35	1359	NG				No	No
503	1	No	None	2	Female	Yes	None		Not known	No	Municipal (city) water	Flush toilets	No	1-3	Yes	HAART,Other	No	No	Yes	FLUCONAZOLE	Swab set 1	1362	1361	No	No	No	No	No	Ceftriaxone,Cefotaxime,HAART,Other	FLUCANAZOLE		35	1361	NG				No	No
504	1	No	None	4	Male	No	None		Not known	No	Municipal (city) water	Pit latrine	No	1-3	No		No	No	No		Swab set 1	1366	1365									35	1365	NG				No	No
505	1	No	None	4	Female	Yes	None		Diabetes mellitus	No	Municipal (city) water	Pit latrine	No	1-3	Yes	HAART	No	No	Yes		Swab set 1	1380	1379								1	35	1379	1	Klebsiella pneumoniae	Metallic blue (+/- reddish halo)/ Greenish/ brown halo	Klebsiella penumoniae ssp pneumoniae	Yes	No	Klebsiella pneumoniae ssp pneumoniae
506	1	No	None	5	Female	Yes	Indwelling urinary catheter		Hypertension	No	Municipal (city) water	Flush toilets	Yes	1-3	Yes	HAART	No	No	Yes		Swab set 1	1382	1381	No	No	No	No	No	HAART			35	1381	NG				No	No
507	1	No	None	2	Male	Yes	None		Not known	No	Municipal (city) water	Flush toilets	No	7-9	No		No	No	No		Swab set 1	1384	1383									35	1383	NG				No	No
508	1	No	None	2	Male	Yes	None		Not known	Yes	Municipal (city) water	Flush toilets	No	1-3	No		No	No	No		Swab set 1	1388	1387									35	1387	NG				No	No
509	1	No	None	2	Female	Yes	None		Not known	No	Municipal (city) water	Flush toilets	No	4-6	No		No	No	No		Swab set 1	1392	1391								1	35	1391	1	Escherichia coli	Dark pink to reddish	Escherichia coli	Yes	No	Escherichia coli
510	1	No	None	2	Male	Yes	None		Not known	No	Municipal (city) water	Pit latrine	No	1-3	No		No	No	No		Swab set 1	1396	1395	No	No	No	No	No	None			35	1395	NG				No	No
511	1	No	None	1	Male	Yes	None		Not known	No	Municipal (city) water	Flush toilets	No	4-6	No		No	No	No		Swab set 1	1398	1397									35	1397	NG				No	No
512	1	No	None	4	Male	Yes	None		Not known	No	Municipal (city) water	Flush toilets	No	4-6	Yes	Cefotaxime,Flagyl/Metronidazole	Yes	No	No		Swab set 1	1402	1401	No	No	No	No	No	Cefotaxime,Flagyl/Metronidazole			35	1401	NG				No	No
513	1	No	None	5	Female	Yes	Indwelling urinary catheter		Not known	No	Municipal (city) water	Pit latrine	No	10 or more	No		No	No	No		Swab set 1	1404	1403	No	No	No	No	No	Flagyl/Metronidazole			35	1403	NG				No	No
514	1	Yes	Salmonella spp	4	Female	Yes	None		Not known	No	Municipal (city) water	Pit latrine	No	1-3	No		No	No	No		Swab set 1	1406	1405	No	No	No	No	No	Flagyl/Metronidazole			34	1405	NG				No	No
515	1	No	None	2	Female	Yes	None		Not known	No	Municipal (city) water	Flush toilets	No	4-6	No		No	No	No		Swab set 1	1412	1411									35	1411	NG				No	No
516	1	No	None	4	Male	Yes	None		Not known	No	Municipal (city) water	Flush toilets		1-3	Yes	Cefotaxime	Yes	No	No		Swab set 1	1414	1413	No	No	No	No	Yes	Cefotaxime			35	1413	NG				No	No
517	1	No	None	4	Female	Yes	None		Not known	No	Municipal (city) water	Flush toilets	No	1-3	No		No	No	No		Swab set 1	1416	1415									35	1415	NG				No	No
518	1	No	None	5	Female	Yes	None		Not known	No	Municipal (city) water	Pit latrine	No	1-3	No		No	No	No		Swab set 1	1418	1417	No	No	No	No	No	None			35	1417	NG				No	No
519	1	No	None	4	Female	Yes	None		Not known	No	Municipal (city) water	Pit latrine	No	4-6	No		No	No	No		Swab set 1	1420	1419								1	35	1419	1	Escherichia coli	Dark pink to reddish	Kluyvera cryocrescens	Yes	No	Kluyvera cryocrescens
520	1	No	None	4	Female	Yes	None		Not known	No	Municipal (city) water	Flush toilets	No	1-3	No		No	No	No		Swab set 1	1428	1427	No	No	No	No	No	None		1	35	1427	1	Klebsiella pneumoniae	Metallic blue (+/- reddish halo)/ Greenish/ brown halo	Klebsiella penumoniae ssp pneumoniae	Yes	No	Klebsiella pneumoniae ssp pneumoniae
521	1	No	None	1	Female	Yes	Indwelling urinary catheter		Not known	No	Well/Borehole	Flush toilets	No	1-3	No		No	No	No		Swab set 1	1434	1433								1	35	1433	1	Escherichia coli	Dark pink to reddish	Escherichia coli	Yes	No	Escherichia coli
522	1	No	None	2	Male	Yes	None		Not known	No	Municipal (city) water	Flush toilets	No	4-6	No		No	No	No		Swab set 1	1436	1435									35	1435	NG				No	No
523	1	No	None	5	Male	No	None		Not known	No	Municipal (city) water	Flush toilets	No	1-3	No		No	No	No		Swab set 1	1438	1437	No	No	No	No	No	None		1	35	1437	1	Escherichia coli	Dark pink to reddish	Escherichia coli	Yes	No	Escherichia coli
524	1	No	None	2	Male	Yes	None		Not known	No	Municipal (city) water	Pit latrine	No	4-6	No		No	No	No		Swab set 1	1444	1443	No	No	No	No	No	None		1	35	1443	1	Escherichia coli	Dark pink to reddish	Escherichia coli	Yes	No	Escherichia coli
525	1	No	None	1	Male	Yes	None		Not known	No	Municipal (city) water	Flush toilets	No	4-6	Yes	Cefotaxime	Yes	No	No		Swab set 1	1448	1447	No	No	No	No	No	None			34	1447	NG				No	No
526	1	No	None	5	Female	Yes	None		Not known	No	Municipal (city) water	Flush toilets	No	4-6	No		No	No	No		Swab set 1	1452	1451	No	No	No	No	No	None		1		1451	NG				No	No
527	1	No	None	4	Female	Yes	None		Not known	Yes	Municipal (city) water	Pit latrine	Yes	4-6	No		No	No	No		Swab set 1	1458	1457	No	No	No	No	No	None				1457	NG				No	No
528	1	No	None	3	Male	Yes	None		Not known	No	Municipal (city) water	Flush toilets	No	4-6	No		No	No	No		Swab set 1	1460	1459	No	No	No	No	No	Amoxicillin,Cefotaxime			34	1459	NG				No	No
529	1	No	None	2	Female	Yes	None		Not known	No	Municipal (city) water	Flush toilets	No	1-3	No		No	No	No		Swab set 1	1462	1461									34	1461	NG				No	No
530	1	No	None	3	Female	Yes	None		Not known	No	Municipal (city) water	Pit latrine	No	4-6	No		No	No	No		Swab set 1	1464	1463									34	1463	NG				No	No
531	1	No	None	4	Male	Yes	None		Not known	No	Municipal (city) water	Pit latrine	No	1-3	No		No	No	No		Swab set 1	1466	1465	No	No	No	No	No	None			34	1465	NG				No	No
532	1	No	None	3	Female	Yes	None		Not known	No	Municipal (city) water	Flush toilets	No	4-6	No		No	No	No		Swab set 1	1470	1469								1	35	1469	1	Escherichia coli	Dark pink to reddish	Escherichia coli	Yes	No	Escherichia coli
533	1	No	None	1	Male	Yes	None		Not known	No	Municipal (city) water	Flush toilets	No	4-6	Yes	Cefotaxime	Yes	No	No		Swab set 1	1472	1471									35	1471	NG				No	No
534	1	No	None	2	Male	Yes	None		Not known	No	Municipal (city) water	Pit latrine	No	10 or more	No		No	No	No		Swab set 1	1474	1473									35	1473	NG				No	No
535	1	No	None	2	Male		None		Not known	No	Municipal (city) water	Pit latrine	Yes	4-6	No		No	No	No		Swab set 1	1476	1475									35	1475	1	Klebsiella pneumoniae	Metallic blue (+/- reddish halo)/ Greenish/ brown halo	Klebsiella penumoniae ssp pneumoniae	Yes	No	Klebsiella pneumoniae ssp pneumoniae
536	1	No	None	3	Female	No	None		Not known	No	Municipal (city) water	Other	Yes	4-6	No		No	No	No		Swab set 1	1480	1479									35	1479	NG				No	No
537	1	No	None	5	Female	Yes	None		Not known	No	Municipal (city) water	Flush toilets	No	1-3	No		No	No	No		Swab set 1	1482	1481										1481	NG				No	No
538	1	No	None	3	Male	Yes	None		Not known	No	Municipal (city) water	Flush toilets	No	4-6	Yes	Cefotaxime	Yes	No	No		Swab set 1	1492	1491									35	1491	NG				No	No
539	1	No	None	3	Male	No	None		Not known	No	Municipal (city) water	Pit latrine	No	7-9	No		No	No	No		Swab set 1	1496	1495	No	No	No	No	No	None			35	1495	NG				No	No
540	1	No	None	4	Female	Yes	None		Not known	No	Municipal (city) water	Flush toilets	Yes	1-3	No		No	No	No		Swab set 1	1498	1497	No	No	No	No	No				35	1497	1	Klebsiella pneumoniae	Metallic blue (+/- reddish halo)/ Greenish/ brown halo	Enterobacter cloacae complex	Yes	No	Klebsiella aerogenes		1	Escherichia coli	Dark pink to reddish	Escherichia coli	Yes	No	Escherichia coli
541	1	No	None	4	Female	Yes	Indwelling urinary catheter		Not known	No	Municipal (city) water	Flush toilets	No	1-3	Yes	Cefotaxime,Flagyl/Metronidazole	Yes	No	No		Swab set 1	1500	1499								1	35	1499	1	Escherichia coli	Dark pink to reddish	Escherichia coli	Yes	No	Escherichia coli
542	1	No	None	2	Female	Yes	Indwelling urinary catheter		Not known	No	Municipal (city) water	Pit latrine	No	4-6	Yes	Cefotaxime,Flagyl/Metronidazole	Yes	No	No		Swab set 1	1504	1503	No	No	No	No	No	None		1	34	1503	1	Escherichia coli	Dark pink to reddish	Escherichia coli	Yes	No	Escherichia coli
543	1	No	None	2	Male	Yes	None		Not known	No	Municipal (city) water	Pit latrine	No	1-3	No		No	No	No		Swab set 1	1506	1505	No	No	No	No	No	None		1	34	1505	NG				No	No
546	1	No	None	4	Male	Yes	None		Not known	Yes	Municipal (city) water	Flush toilets	No	1-3	Yes	Ceftriaxone	Yes	No	No		Swab set 1	1512	1511	No	No	No	No	No	Ceftriaxone			35	1511	NG				No	No
547	1	No	None	4	Female	Yes	None		Not known	No	Municipal (city) water	Pit latrine	No	4-6	Yes	Azithoromycin,Cefotaxime,Flagyl/Metronidazole	Yes	No	No		Swab set 1	1514	1513									34	1513	NG				No	No
548	1	No	None	5	Male	Yes	None		Not known	No	Municipal (city) water	Flush toilets	No	1-3	No		No	No	No		Swab set 1	1516	1515								1	34	1515	1	Escherichia coli	Dark pink to reddish	Escherichia coli	Yes	No	Escherichia coli		1	Klebsiella pneumoniae	Metallic blue (+/- reddish halo)/ Greenish/ brown halo	Enterobacter cloacae complex	Yes	No	Enterobacter cloacae complex
549	1	No	None	2	Female	Yes	None		Not known	No	Municipal (city) water	Flush toilets	No	4-6	No		No	No	No		Swab set 1	1518	1517	No	No	No	No	Yes	None		1	35	1517	1	Klebsiella pneumoniae	Metallic blue (+/- reddish halo)/ Greenish/ brown halo	Klebsiella penumoniae ssp pneumoniae	No	No
550	1	No	None	2	Female	Yes	None		Not known	Yes	Municipal (city) water	Pit latrine	No	7-9	No		No	No	No		Swab set 1	1520	1519									35	1519	NG				No	No
551	1	No	None	4	Male	No	None		Not known	No	Municipal (city) water	Pit latrine	No	1-3	No		No	No	No		Swab set 1	1522	1521								1	35	1521	1	Escherichia coli	Dark pink to reddish	Escherichia coli	Yes	No	Escherichia coli
552	1	No	None	2	Female	Yes	None		Not known	No	Municipal (city) water	Flush toilets	No	10 or more	No	None	No	No	No		Swab set 1	1532	1531									35	1531	NG				No	No
554	1	No	None	4	Female	No	None		Not known	No	Municipal (city) water	Flush toilets	No	10 or more	No	None	No	No	No		Swab set 1	1540	1539	No	No	No	No	No	None			35	1539	NG				No	No
555	1	No	None	2	Female	Yes	None		Not known	Yes	Municipal (city) water	Pit latrine	No	4-6	No		No	No	No		Swab set 1	1548	1547									35	1547	1	Escherichia coli	Dark pink to reddish	Escherichia coli	Yes	No	Escherichia coli
556	1	No	None	2	Female	No	None		Not known	No	Municipal (city) water	Flush toilets	No	4-6	No		No	No	No		Swab set 1	1556	1555									35	1555	NG				No	No
557	1	No	None	1	Female	Yes	None		Not known	No	Municipal (city) water	Flush toilets	No	1-3	Yes	Cefotaxime	Yes	No	No		Swab set 1	1558	1557									35	1557	NG				No	No
558	1	No	None	3	Male	Yes	None		Not known	Yes	Municipal (city) water	Pit latrine	No	7-9	No		No	No	No		Swab set 1	1560	1559									34	1559	1	Escherichia coli	Dark pink to reddish	Escherichia coli	No	No			1	Klebsiella pneumoniae	Metallic blue (+/- reddish halo)/ Greenish/ brown halo	Klebsiella penumoniae ssp pneumoniae	No	No
559	1	Yes	Candida spp	3	Female	Yes	None		Not known	No	Municipal (city) water	Flush toilets	No	4-6	No		No	No	No		Swab set 1	1562	1561	No	No	No	No	No	None		1	34	1561	1	Klebsiella pneumoniae	Metallic blue (+/- reddish halo)/ Greenish/ brown halo	Escherichia coli	No	No
560	1	No	None	1	Female	Yes	None		Not known	No	Municipal (city) water	Flush toilets	Yes	4-6	No		No	No	No		Swab set 1	1564	1563								1	34	1563	1	Escherichia coli	Dark pink to reddish	Escherichia coli	Yes	No	Escherichia coli		1	Escherichia coli	Dark pink to reddish	Klebsiella penumoniae ssp pneumoniae	No	No
561	1	No	None	4	Male	Yes	None		Not known	Yes	Municipal (city) water	Pit latrine	No	1-3	No		No	No	No		Swab set 1	1566	1565								1	34	1565	1	Escherichia coli	Dark pink to reddish	Escherichia coli	No	No			1	Klebsiella pneumoniae	Metallic blue (+/- reddish halo)/ Greenish/ brown halo	Klebsiella aerogenes	No	No
562	1	No	None	5	Male	Yes	None		Not known	No	Municipal (city) water	Flush toilets	No	1-3	No	Cefotaxime,Flagyl/Metronidazole,HAART	Yes	No	Yes		Swab set 1	1568	1567								1	34	1567	1	Klebsiella pneumoniae	Metallic blue (+/- reddish halo)/ Greenish/ brown halo	Klebsiella aerogenes	No	No
563	1	No	None	5	Female	Yes	None		Not known	No	Municipal (city) water	Pit latrine	No	1-3	No		No	No	No		Swab set 1	1570	1569	No	No	No	No	No	None		1	34	1569	1	Escherichia coli	Dark pink to reddish	Escherichia coli	No	No
564	1	No	None	5	Female	No	None		Not known	No	Municipal (city) water	Flush toilets	No	1-3	No		No	No	No		Swab set 1	1572	1571	No	No	No	No	No	None		1	34	1571	1	Klebsiella pneumoniae	Dark pink to reddish	Enterobacter cloacae complex	No	No			1	Escherichia coli	Dark pink to reddish	Enterobacter cloacae complex	No	No
565	1	No	None	2	Male	Yes	None		Not known	No	Municipal (city) water	Flush toilets	No	4-6	No		No	No	No		Swab set 1	1574	1573								1	34	1573	1	Escherichia coli	Dark pink to reddish	Escherichia coli	No	No
566	1	No	None	2	Female	No	None		Not known	No	Municipal (city) water	Flush toilets	No	7-9	No		No	No	No		Swab set 1	1576	1575	No	No	No	No	No	None			34	1575	NG				No	No
567	1	No	None	2	Male	No	None		Not known	No	Municipal (city) water	Pit latrine	No	7-9	No		No	No	No		Swab set 1	1578	1577	No	No	No	No	No	None			34	1577	NG				No	No
568	1	No	None	4	Female	Yes	None		Not known	Yes	Municipal (city) water	Pit latrine	No	1-3	No		No	No	No		Swab set 1	1580	1579	No	No	No	No	No	Cefotaxime,Ceftazidime			34	1579	NG				No	No
569	1	No	None	5	Male	Yes	None		Not known	No	Municipal (city) water	Pit latrine	No	1-3	No		No	No	No		Swab set 1	1582	1581	No	No	No	No	No	None		1	34	1581	1	Klebsiella pneumoniae	Metallic blue (+/- reddish halo)/ Greenish/ brown halo	Escherichia coli	No	No			1	Escherichia coli	Dark pink to reddish	Escherichia coli	No	No
570	1	No	None	5	Female	Yes	None		Not known	No	Municipal (city) water	Flush toilets	No	1-3	Yes	Ceftriaxone	Yes	No	No		Swab set 1	1584	1583	No	No	No	No	No	Ceftriaxone		1	34	1583	1	Klebsiella pneumoniae	Metallic blue (+/- reddish halo)/ Greenish/ brown halo	Raoultella ornithinolytica	No	No
571	1	No	None	3	Male	Yes	None		Not known	No	Municipal (city) water	Pit latrine	No	4-6	No		No	No	No		Swab set 1	1586	1585								1	34	1585	1	KESC Group	Metallic blue (+/- reddish halo)/ Greenish/ brown halo	Raoultella ornithinolytica	No	No
572	1	No	None	3	Female	Yes	None		Not known	No	Municipal (city) water	Flush toilets	No	4-6	No		No	No	No		Swab set 1	1588	1587								1	35	1587	1	KESC Group	Metallic blue (+/- reddish halo)/ Greenish/ brown halo	Raoultella ornithinolytica	No	No
573	1	No	None	1	Male	Yes	None		Not known	Yes	Other	Flush toilets	No	1-3	No		No	No	No		Swab set 1	1592	1591	No	No	No	No	No	None		1	34	1591	1	Escherichia coli	Dark pink to reddish	Escherichia coli	No	No			1	KESC Group	Metallic blue (+/- reddish halo)/ Greenish/ brown halo	Unidentified Organism
574	1	No	None	2	Male	Yes	None		Not known	No	Municipal (city) water	Flush toilets	Yes	4-6	No		No	No	No		Swab set 1	1594	1593	No	No	No	No	No	None		1	34	1593	1	Escherichia coli	Dark pink to reddish	Escherichia coli	Yes	No	Escherichia coli		1	KESC Group	Metallic blue (+/- reddish halo)/ Greenish/ brown halo	Serratia odorifera	No	No
575	1	No	None	5	Female	Yes	None		Not known	No	Municipal (city) water	Flush toilets	No	4-6	No		No	No	No		Swab set 1	1596	1595	No	No	No	No	Yes	None			34	1595	3	Escherichia coli	Dark pink to reddish	Escherichia coli	Yes	No	Escherichia coli		1	KESC Group	Metallic blue (+/- reddish halo)/ Greenish/ brown halo	Raoultella ornithinolytica	Yes	Yes	Raoultella ornithibolytica	Raoultella ornithibolytica
576	1	No	None	3	Male	Yes	None		Not known	Yes	Municipal (city) water	Pit latrine	No	4-6	No		No	No	No		Swab set 1	1602	1601	No	No	No	No	No	None			34	1601	NG				No	No
580	1	No	None	2	Male	Yes	None		Not known	No	Municipal (city) water	Flush toilets	No	10 or more	No		No	No	No		Swab set 1	1620	1619	No	No	No	No	No	None			34	1619	NG				No	No
581	1	No	None	1	Female	Yes	None		Not known	No	Municipal (city) water	Flush toilets	Yes	7-9	No		No	No	No		Swab set 1	1624	1623	No	No	No	No	No	Ampicillin,Gentamicin			34	1623	NG				No	No
582	1	No	None	4	Male	Yes	None		Not known	Yes	Municipal (city) water	Flush toilets	No	4-6	No	None	No	No	No		Swab set 1	1632	1631	No	No	No	No	No	Flagyl/Metronidazole			34	1631	NG				No	No
583	1	No	None	4	Female	Yes	None		Not known	No	Municipal (city) water	Flush toilets	Yes	4-6	No	None	No	No	No		Swab set 1	1636	1635	No	No	No	No	No	Ceftriaxone			34	1635	NG				No	No
584	1	No	None	4	Male	Yes	None		Diabetes mellitus,Hypertension	Yes	Municipal (city) water	Flush toilets	Yes	1-3	No		No	No	No		Swab set 1	1638	1637	No	No	No	No	No	None		1	34	1637	1	KESC Group	Metallic blue (+/- reddish halo)/ Greenish/ brown halo	Klebsiella aerogenes	Yes	No	Klebsiella aerogenes
585	1	No	None	5	Female	Yes	None		Not known	No	Municipal (city) water	Flush toilets	No	4-6	No		No	No	No		Swab set 1	1642	1641									34	1641	NG				No	No
586	1	No	None	4	Male	Yes	None		Not known	No	Municipal (city) water	Pit latrine	No	4-6	No		No	No	No		Swab set 1	1644	1643	No	No	No	No	No	None		1	34	1643	1	Escherichia coli	Dark pink to reddish	Escherichia coli	Yes	No	Escherichia coli
587	1	No	None	4	Male	Yes	None		Not known	Yes	Municipal (city) water	Flush toilets	No	1-3	No		No	No	No		Swab set 1	1646	1645									34	1645	NG				No	No
588	1	No	None	2	Female	Yes	None		Not known	No	Municipal (city) water	Flush toilets	No	4-6	No		No	No	No		Swab set 1	1650	1649									34	1649	NG				No	No
589	1	No	None	2	Female	Yes	None		Not known	No	Municipal (city) water	Flush toilets	Yes	1-3	Yes	Cefotaxime	Yes	No	No		Swab set 1	1656	1655	No	No	No	No	No	Cefotaxime			34	1655	NG				No	No
590	1	No	None	4	Male	Yes	None		Not known	Yes	Municipal (city) water	Flush toilets	No	4-6	Yes	Cefotaxime,Flagyl/Metronidazole	Yes	No	No		Swab set 1	1658	1657									34	1657	NG				No	No
591	1	No	None	4	Female	Yes	None		Not known	No	Municipal (city) water	Flush toilets	No	4-6	No		No	No	No		Swab set 1	1662	1661	No	No	No	No	No	Flagyl/Metronidazole			34	1661	NG				No	No
592	1	No	None	4	Female	Yes	None		Not known	No	Municipal (city) water	Flush toilets	No	1-3	Yes	Cotrimoxazole,HAART	No	No	Yes		Swab set 1	1664	1663									34	1663	NG				No	No
593	1	No	None	3	Female	Yes	None		Not known	No	Municipal (city) water	Other	No	4-6	No		No	No	No		Swab set 1	1666	1665	No	No	No	No	No	None		1	34	1665	NG				No	No
594	1	No	None	5	Female	Yes	None		Not known	No	Municipal (city) water	Pit latrine	No	1-3	No		No	No	No		Swab set 1	1674	1673	No	No	No	No	No	None		1	34	1673	NG				No	No
595	1	No	None	4	Female	Yes	None		Not known	No	Municipal (city) water	Flush toilets	No	1-3	No		No	No	No		Swab set 1	1676	1675									34	1675	NG				No	No
596	1	No	None	2	Male	Yes	None		Not known	No	Municipal (city) water	Flush toilets	No	1-3	No		No	No	No		Swab set 1	1680	1679	No	No	No	No	No	None			34	1679	NG				No	No
597	1	No	None	4	Female	Yes	None		Not known	No	Municipal (city) water	Flush toilets	No	1-3	No		No	No	No		Swab set 1	1686	1685	No	No	No	No	No	None			34	1685	NG				No	No
598	1	No	None	3	Male	Yes	None		Not known	No	Municipal (city) water	Flush toilets	No	7-9	No		No	No	No		Swab set 1	1692	1691									34	1691	NG				No	No
599	1	No	None	1	Female	No	None		Not known	No	Municipal (city) water	Pit latrine	Yes	1-3	Yes	Cotrimoxazole	No	No	No		Swab set 1	1694	1693								1	34	1693	1	KESC Group	Metallic blue (+/- reddish halo)/ Greenish/ brown halo	Klebsiella penumoniae ssp pneumoniae	Yes	No	Klebsiella pneumoniae ssp pneumoniae
600	1	No	None	3	Male	Yes	None		Not known	No	Municipal (city) water	Flush toilets	No	1-3	No		No	No	No		Swab set 1	1698	1697								3	34	1697	1	Escherichia coli	Dark pink to reddish	Escherichia coli	Yes	No	Escherichia coli
601	1	No	None	4	Male	No	None		Not known	Yes	Municipal (city) water	Flush toilets	No	4-6	Yes	Flagyl/Metronidazole,HAART	No	No	Yes		Swab set 1	1702	1701									34	1701	NG				No	No
602	1	No	None	5	Female	Yes	Central line*		Not known	Yes	Municipal (city) water	Flush toilets	No	1-3	Yes	HAART	No	No	Yes		Swab set 1	1708	1707	No	No	No	No	No	None			34	1707	NG				No	No
603	1	No	None	3	Female	Yes	None		Not known	No	Municipal (city) water	Flush toilets	No	4-6	No		No	No	No		Swab set 1	1710	1709	No	No	No	No	No	None			34	1709	NG				No	No
604	1	No	None	2	Male	Yes	None		Not known	No	Municipal (city) water	Flush toilets	No	4-6	No		No	No	No		Swab set 1	1712	1711									34	1711	NG				No	No
605	1	No	None	1	Male	Yes	None		Not known	No	Municipal (city) water	Flush toilets	No	4-6	No		No	No	No		Swab set 1	1714	1713	No	No	No	No	No	None			34	1713	NG				No	No
606	1	No	None	3	Male	Yes	None		Not known	No	Municipal (city) water	Flush toilets	No	4-6	No		No	No	No		Swab set 1	1716	1715	No	No	No	No	No	Ceftriaxone			34	1715	NG				No	No
607	1	No	None	5	Male	Yes	None		Not known	Yes	Municipal (city) water	Pit latrine	No	4-6	No		No	No	No		Swab set 1	1718	1717									34	1717	NG				No	No
608	1	No	None	4	Female	Yes	None		Not known	No	Municipal (city) water	Flush toilets	No	1-3	Yes	Flagyl/Metronidazole,HAART	No	No	Yes		Swab set 1	1726	1725	No	No	No	No	No	Flagyl/Metronidazole,HAART		2	35	1725	1	Escherichia coli	Dark pink to reddish	Escherichia coli	Yes	No	Escherichia coli
609	1	No	None	2	Male	Yes	None		Not known	Yes	Municipal (city) water	Flush toilets	No	4-6	No		No	No	No		Swab set 1	1730	1729									35	1729	NG				No	No
610	1	No	None	4	Male	Yes	None		Not known	Yes	Municipal (city) water	Flush toilets	No	4-6	No		No	No	No		Swab set 1	1732	1731	No	No	No	No	No	None			34	1731	NG				No	No
611	1	No	None	2	Male	No	None		Not known	No	Municipal (city) water	Flush toilets	No	4-6	No		No	No	No		Swab set 1	1734	1733									35	1733	NG				No	No
612	1	No	None	3	Male	Yes	None		Not known	Yes	Municipal (city) water	Pit latrine	No	4-6	No		No	No	No		Swab set 1	1736	1735									35	1735	NG				No	No
613	1	No	None	4	Male	Yes	None		Not known	No	Municipal (city) water	Flush toilets	No	1-3	No		No	No	No		Swab set 1	1738	1737									35	1737	NG				No	No
614	1	No	None	4	Female	Yes	None		Not known	No	Municipal (city) water	Pit latrine	No	1-3	No		No	No	No		Swab set 1	1740	1739									35	1739	NG				No	No
615	1	No	None	3	Male	No	None		Not known	No	Municipal (city) water	Flush toilets	No	4-6	No		No	No	No		Swab set 1	1746	1745									35	1745	NG				No	No
616	1	No	None	2	Female	Yes	None		Not known	No	Municipal (city) water	Flush toilets	No	7-9	No		No	No	No		Swab set 1	1750	1749									35	1749	NG				No	No
617	1	No	None	2	Male	Yes	None		Not known	No	Municipal (city) water	Flush toilets	No	4-6	No		No	No	No		Swab set 1	1754	1753	No	No	No	No	No	None			35	1753	1	KESC Group	Metallic blue (+/- reddish halo)/ Greenish/ brown halo	Enterobacter cloacae complex	Yes	No	Enterobacter cloacae complex
618	1	No	None	2	Female	Yes	None		Not known	No	Municipal (city) water	Flush toilets	No	4-6	No		No	No	No		Swab set 1	1756	1755	No	No	No	No	No	Cefotaxime,Vancomycin			35	1755	NG				No	No
621	1	No	None	2	Female	Yes	None		Not known	Yes	Municipal (city) water	Flush toilets	No	1-3	No		No	No	No		Swab set 1	1764	1763	No	No	No	No	No	None			35	1763	NG				No	No
622	1	No	None	5	Female	Yes	None		Not known	No	Municipal (city) water	Flush toilets	No	4-6	No		No	No	No		Swab set 2	1762	1761	No	No	No	No	No	None			35	1761	NG				No	No
623	1	No	None	4	Male	Yes	None		Not known	No	Municipal (city) water	Flush toilets	No	4-6	No		No	No	No		Swab set 1	1766	1765									35	1765	NG				No	No
624	1	No	None	2	Female	Yes	None		Not known	No	Municipal (city) water	Flush toilets	No	1-3	No		No	No	No		Swab set 1	1776	1775									35	1775	1	Acinetobacter spp	Cream	Acinetobacter baumanii complex	No	No
625	1	No	None	2	Male	Yes	None		Not known	No	Municipal (city) water	Pit latrine	No	4-6	No		No	No	No		Swab set 1	1778	1777									35	1777	NG				No	No
626	1	No	None	4	Female	Yes	None		Not known	Yes	Municipal (city) water	Pit latrine	No	4-6	No		No	No	No		Swab set 1	1782	1781	No	No	No	No	No	None			35	1781	NG				No	No
627	1	No	None	5	Male	Yes	None		Not known	No	Municipal (city) water	Pit latrine	No	1-3	No		No	No	No		Swab set 1	1794	1793									35	1793	NG				No	No
628	1	No	None	1	Female	Yes	None		Not known	No	Municipal (city) water	Flush toilets	No	1-3	No		No	No	No		Swab set 1	1796	1795	No	No	No	No	No	Ampicillin,Gentamicin			35	1795	1	KESC Group	Metallic blue (+/- reddish halo)/ Greenish/ brown halo	Klebsiella penumoniae ssp pneumoniae	Yes	No	Klebsiella pneumoniae ssp pneumoniae
629	1	No	None	1	Female	Yes	None		Not known	No	Municipal (city) water	Pit latrine	No	1-3	Yes	HAART	No	No	Yes		Swab set 1	1798	1797	No	No	No	No	No	Gentamicin			35	1797	1	Acinetobacter spp	Cream	Acinetobacter baumanii complex	No	No
631	1	No	None	1	Male	Yes	None		Not known	Yes	Municipal (city) water	Pit latrine	No	4-6	No		No	No	No		Swab set 1	1802	1801	No	No	No	No	No	None			35	1801	1	KESC Group	Metallic blue (+/- reddish halo)/ Greenish/ brown halo	Klebsiella penumoniae ssp pneumoniae	Yes	No	Klebsiella pneumoniae ssp pneumoniae		1	Acinetobacter spp	Cream	Klebsiella penumoniae ssp pneumoniae	Yes	No	Klebsiella pneumoniae ssp pneumoniae
632	1	No	None	5	Female	Yes	None		Diabetes mellitus,Hypertension	No	Municipal (city) water	Pit latrine	No	4-6	No		No	No	No		Swab set 1	1804	1803	No	No	No	No	No	None			35	1803	1	Escherichia coli	Dark pink to reddish	Escherichia coli	Yes	No	Escherichia coli
633	1	No	None	3	Male	Yes	None		Not known	No	Municipal (city) water	Flush toilets	No	7-9	No		No	No	No		Swab set 1	1806	1805	No	No	No	No	No	None			35	1805	NG				No	No
634	1	No	None	2	Male	Yes	None		Not known	No	Municipal (city) water	Flush toilets	No	1-3	No		No	No	No		Swab set 1	1808	1807	No	No	No	No	No	None			35	1807	NG				No	No
635	1	No	None	2	Male	Yes	None		Not known	No	Municipal (city) water	Pit latrine	Yes	4-6	No		No	No	No		Swab set 1	1810	1809	No	No	No	No	No	None			35	1809	NG				No	No
636	1	No	None	2	Female	Yes	None		Not known	No	Municipal (city) water	Flush toilets	No	4-6	No		No	No	No		Swab set 1	1816	1815									35	1815	1	Escherichia coli	Dark pink to reddish	Escherichia coli	Yes	No	Escherichia coli
637	1	No	None	2	Male	Yes	None		Not known	No	Municipal (city) water	Flush toilets	No	7-9	No		No	No	No		Swab set 1	1818	1817									35	1817	NG				No	No
638	1	No	None	3	Male	No	None		Not known	No	Municipal (city) water	Pit latrine	No	4-6	No		No	No	No		Swab set 1	1820	1819									35	1819	NG				No	No
639	1	No	None	2	Male	Yes	None		Not known	No	Municipal (city) water	Pit latrine	No	10 or more	No		No	No	No		Swab set 1	1822	1821									35	1821	NG				No	No
640	1	No	None	2	Male	Yes	None		Not known	No	Municipal (city) water	Pit latrine	No	1-3	No		No	No	No		Swab set 1	1830	1829									35	1829	1	Acinetobacter spp	Cream	Enterobacter cloacae complex	Yes	Yes	Enterobacter cloacae complex	Enterobacter cloacae complex
641	1	No	None	4	Female	No	None		Not known	No	Municipal (city) water	Flush toilets	No	1-3	No		No	No	No		Swab set 1	1832	1831	No	No	No	No	No	None			35	1831	1	Escherichia coli	Dark pink to reddish	Escherichia coli	Yes	No	Escherichia coli
642	1	No	None	2	Male	Yes	None		Not known	No	Municipal (city) water	Pit latrine	No	7-9	No		No	No	No		Swab set 1	1834	1833									35	1833	1	KESC Group	Metallic blue (+/- reddish halo)/ Greenish/ brown halo	Klebsiella penumoniae ssp pneumoniae	Yes	No	Klebsiella pneumoniae ssp pneumoniae
643	1	No	None	2	Female	Yes	None		Not known	No	Municipal (city) water	Flush toilets	No	4-6	No		No	No	No		Swab set 1	1836	1835									35	1835	NG				No	No
644	1	No	None	2	Male	Yes	None		Not known	Not sure	Municipal (city) water	Flush toilets	Yes	4-6	No		No	No	No		Swab set 1	1838	1837									35	1837	NG				No	No
645	1	No	None	5	Male	Yes	Indwelling urinary catheter		Diabetes mellitus,Hypertension	No	Municipal (city) water	Flush toilets	No	10 or more	Yes	HAART	No	No	Yes		Swab set 1	1840	1839	No	No	No	No	No	Ceftriaxone			35	1839	1	Escherichia coli	Dark pink to reddish	Serratia fonticola	Yes	Yes	Serratia fonticola	Serratia fonticola	1	KESC Group	Metallic blue (+/- reddish halo)/ Greenish/ brown halo	Klebsiella penumoniae ssp pneumoniae	Yes	No	Klebsiella pneumoniae ssp pneumoniae
646	1	No	None	4	Male	Yes	None		Not known	Yes	Municipal (city) water	Pit latrine	No	4-6	Yes	Cefotaxime	Yes	No	No		Swab set 1	1842	1841									35	1841	1	Escherichia coli	Dark pink to reddish	Escherichia coli	Yes	No	Escherichia coli
647	1	No	None	4	Male	Yes	None		Not known	No	Municipal (city) water	Flush toilets	No	1-3	No		No	No	No		Swab set 1	1844	1843	No	No	No	No	No	None			35	1843	1	Escherichia coli	Dark pink to reddish	Escherichia coli	Yes	No	Escherichia coli
648	1	No	None		Male	No	None		Not known	No	Municipal (city) water	Flush toilets	No	1-3	No		No	No	No		Swab set 1	1854	1853									35	1853	1	Escherichia coli	Dark pink to reddish	Escherichia coli	Yes	No	Escherichia coli		1	KESC Group	Metallic blue (+/- reddish halo)/ Greenish/ brown halo	Klebsiella penumoniae ssp pneumoniae	Yes	No	Klebsiella pneumoniae ssp pneumoniae
649	1	No	None	5	Male	Yes	None		Not known	No	Municipal (city) water	Flush toilets	No	1-3	No	None	No	No	No		Swab set 1	1858	1857									35	1857	NG				No	No
650	1	No	None	5	Female	Yes	None		Hypertension	No	Municipal (city) water	Flush toilets	No	4-6	No	None	No	No	No		Swab set 1	1860	1859	No	No	No	No	No	None			35	1859	1	Escherichia coli	Dark pink to reddish	Escherichia coli	Yes	No	Escherichia coli
651	1	No	None	2	Male	Yes	None		Not known	No	Municipal (city) water	Pit latrine	No	4-6	No		No	No	No		Swab set 1	1864	1863									35	1863	1	Escherichia coli	Dark pink to reddish	Escherichia coli	Yes	No	Escherichia coli
652	1	No	None	3	Female	Yes	None		Not known	No	Municipal (city) water	Flush toilets	No	4-6	No		No	No	No		Swab set 1	1866	1865	No	No	No	No	No	Other	AUGMENTIN		35	1865	NG				No	No
653	1	No	None	1	Male	Yes	None		Not known	Yes	Municipal (city) water	Flush toilets	No	4-6	No		No	No	No		Swab set 1	1868	1867									35	1867	NG				No	No
654	1	No	None	2	Male	Yes	None		Not known	No	Municipal (city) water	Flush toilets	No	1-3	No		No	No	No		Swab set 1	1874	1873	No	No	No	No	No	Gentamicin			35	1873	NG				No	No
655	1	No	None	4	Male	Yes	None		Not known	No	Municipal (city) water	Pit latrine	No	1-3	Yes	Ceftriaxone,Flagyl/Metronidazole	Yes	No	No		Swab set 1	1880	1879									35	1879	NG				No	No
656	1	No	None	4	Male	Yes	None		Not known	No	Municipal (city) water	Flush toilets	No	4-6	No		No	No	No		Swab set 1	1882	1881	No	No	No	No	No	Cefotaxime			35	1881	NG				No	No
657	1	No	None	2	Male	Yes	None		Not known	No	Municipal (city) water	Flush toilets	Yes	1-3	No		No	No	No		Swab set 1	1886	1885									35	1885	1	Escherichia coli	Dark pink to reddish	Escherichia coli	Yes	No	Escherichia coli
658	1	No	None	3	Female	Yes	None		Not known	No	Municipal (city) water	Pit latrine	No	4-6	No		No	No	No		Swab set 1	1892	1891									35	1891	NG				No	No
659	1	No	None	1	Male	Yes	None		Not known	No	Municipal (city) water	Flush toilets	No	1-3	No		No	No	No		Swab set 1	1894	1893	No	No	No	No	No	None			35	1893	NG				No	No
660	1	No	None	1	Female	Yes	None		Not known	Yes	Municipal (city) water	Pit latrine	No	1-3	No		No	No	No		Swab set 1	1900	1899	No	No	No	No	No	None			35	1899	NG				No	No
661	1	No	None	1	Female	Yes	None		Not known	No	Municipal (city) water	Pit latrine	Yes	1-3	No		No	No	No		Swab set 1	1902	1901									35	1901	NG				No	No
662	1	No	None	2	Female	Yes	None		Not known	No	Municipal (city) water	Flush toilets	No	1-3	No		No	No	No		Swab set 1	1904	1903									35	1903	NG				No	No
663	1	No	None	3	Male	Yes	None		Not known	No	Municipal (city) water	Flush toilets	No	1-3	No		No	No	No		Swab set 1	1908	1907									35	1907	NG				No	No
664	1	No	None	2	Female	Yes	None		Not known	No	Municipal (city) water	Flush toilets	Yes	1-3	No		No	No	No		Swab set 1	1910	1909									35	1909	1	Klebsiella pneumoniae	Metallic blue (+/- reddish halo)/ Greenish/ brown halo	Escherichia coli	Yes	No	Escherichia coli
666	1	No	None	4	Male	Yes	None		Not known	Yes	Well/Borehole	Pit latrine	No	4-6	Yes	HAART	No	No	Yes		Swab set 1	1918	1917	No	No	No	No	No	Other	AUGMENTIN		35	1917	1	KESC Group	Metallic blue (+/- reddish halo)/ Greenish/ brown halo	Klebsiella aerogenes	Yes	No	Klebsiella aerogenes
667	1	No	None	4	Female	Yes	None		Not known	No	Municipal (city) water	Pit latrine	No	1-3	Yes	HAART	No	No	Yes		Swab set 1	1920	1919	No	No	No	No	No	None			35	1919	NG				No	No
668	1	No	None	5	Male	Yes	None		Not known	No	Municipal (city) water	Pit latrine	No	1-3	No		No	No	No		Swab set 1	1922	1921	No	No	No	No	No	None			35	1921	NG				No	No
669	1	No	None	5	Male	Yes	None		Not known	No	Municipal (city) water	Flush toilets	No	1-3	No		No	No	No		Swab set 1	1924	1923	No	No	No	No	No	None		1	34	1923	1	Escherichia coli	Dark pink to reddish	Escherichia coli	Yes	No	Escherichia coli
670	1	No	None	1	Male	No	None		Neurodevelopmental impairment	No	Municipal (city) water	Flush toilets	Yes	4-6	No		No	No	No		Swab set 1	1926	1925									34	1925	NG				No	No
671	1	No	None	2	Female	Yes	None		Not known	No	Municipal (city) water	Flush toilets	No	4-6	No		No	No	No		Swab set 1	1928	1927									32	1927	NG				No	No
673	1	No	None	4	Male	Yes	None		Not known	Yes	Municipal (city) water	Flush toilets	No	1-3	Yes	HAART	No	No	Yes		Swab set 1	1940	1939	No	No	No	No	No	None			32	1939	NG				No	No
674	1	No	None	5	Male	Yes	None		Not known	Yes	Municipal (city) water	Flush toilets	No	4-6	No		No	No	No		Swab set 1	1942	1941									32	1941	1	Escherichia coli	Dark pink to reddish	Escherichia coli	Yes	No	Escherichia coli
675	1	No	None	3	Female	Yes	None		Not known	No	Municipal (city) water	Flush toilets	No	1-3	No		No	No	No		Swab set 1	1944	1943	No	No	No	No	No	None			32	1943	NG				No	No
676	1	No	None	3	Female	Yes	None		Not known						Not sure		No	No	No		Swab set 1	1946	1945	No	No	No	No	No	None			32	1945	NG				No	No
677	1	No	None	3	Male	Yes	None		Not known	No	Municipal (city) water	Pit latrine	No	10 or more	No		No	No	No		Swab set 1	1948	1947	No	No	No	No	No	None			32	1947	NG				No	No
678	1	No	None	2	Male	Yes	None		Not known	Yes	Municipal (city) water	Pit latrine	No	4-6	No		No	No	No		Swab set 1	1950	1949									32	1949	NG				No	No
679	1	No	None	2	Male	Yes	None		Not known	Yes	Municipal (city) water	Pit latrine	No	4-6	No		No	No	No		Swab set 1	1952	1951	No	No	No	No	No	None		1	32	1951	1	Escherichia coli	Dark pink to reddish	Escherichia coli	Yes	No	Escherichia coli
681	1	No	None	3	Male	Yes	None		Not known	No	Municipal (city) water	Flush toilets	No	1-3	No		No	No	No		Swab set 1	1964	1963	No	No	No	No	No	None		1	32	1963	NG				No	No
682	1	No	None	2	Male	Yes	None		Not known	No	Other	Pit latrine	No	4-6	No		No	No	No		Swab set 1	1972	1971	No	No	No	No	No	None			32	1971	NG				No	No
683	1	No	None	2	Female	Yes	None		Not known	No	Municipal (city) water	Flush toilets	No	1-3	No		No	No	No		Swab set 1	1974	1973									32	1973	NG				No	No
684	1	No	None	1	Female	Yes	None		Not known	No	Municipal (city) water	Pit latrine	No	10 or more	No		No	No	No		Swab set 1	1976	1975	No	No	No	No	No	Ampicillin,Cefotaxime,Gentamicin,Vancomycin			32	1975	NG				No	No
685	1	No	None	4	Female	Yes	None		Not known	No	Municipal (city) water	Pit latrine	No	1-3	No		No	No	No		Swab set 1	1978	1977									32	1977	NG				No	No
686	1	No	None	4	Female	Yes	None		Not known	No	Municipal (city) water	Pit latrine	No	1-3	No		No	No	No		Swab set 1	1980	1979									32	1979	NG				No	No
687	1	No	None	4	Male		None		Not known	No	Municipal (city) water	Flush toilets	No	4-6	No		No	No	No		Swab set 1	1984	1983									32	1983	NG				No	No
688	1	No	None	4	Male	Yes	None		Not known	No	Municipal (city) water	Pit latrine	No	1-3	Yes	Cefotaxime,Flagyl/Metronidazole,HAART	Yes	No	Yes		Swab set 1	1986	1985									32	1985	1	Escherichia coli	Dark pink to reddish	Escherichia coli	Yes	No	Escherichia coli
689	1	No	None	2	Female	Yes	None		Not known	No	Municipal (city) water	Pit latrine	No	1-3	No		No	No	No		Swab set 1	1988	1987									34	1987	1	Escherichia coli	Dark pink to reddish	Escherichia coli	Yes	No	Escherichia coli
690	1	No	None	2	Male	Yes	None		Not known	No	Municipal (city) water	Flush toilets	Yes	1-3	No		No	No	No		Swab set 1	1990	1989	No	No	No	No	No	Ampicillin,Gentamicin			34	1989	1	Pseudomonas aureginosa	Translucent (+/- natural pigmentation cream to green)	Acinetobacter baumanii complex	No	No
691	1	No	None	4	Female	Yes	None		Not known	No	Other	Flush toilets	No	1-3	No		No	No	No		Swab set 1	1992	1991	No	No	No	No	No	None			34	1991	NG				No	No
692	1	No	None	2	Male	Yes	None		Not known	No	Municipal (city) water	Pit latrine	Yes	4-6	No		No	No	No		Swab set 1	1998	1997	No	No	No	No	No	Ampicillin,Gentamicin			34	1997	NG				No	No
693	1	No	None	3	Female	Yes	None		Not known	No	Municipal (city) water	Pit latrine	Yes	4-6	No		No	No	No		Swab set 1	2000	1999									34	1999	NG				No	No
694	1	No	None	2	Male	Yes	None		Not known	No	Municipal (city) water	Flush toilets	No	4-6	No		No	No	No		Swab set 1	2006	2005	No	No	No	No	No	Cefotaxime,Vancomycin			34	2005	NG				No	No
695	1	No	None	4	Male	Yes	None		Not known	No	Municipal (city) water	Pit latrine	No	1-3	No		No	No	No		Swab set 1	2008	2007	No	No	No	No	No	None			34	2007	1	Escherichia coli	Dark pink to reddish	Escherichia coli	Yes	No	Escherichia coli
696	1	No	None	3	Male	Yes	None		Not known	No	Municipal (city) water	Pit latrine	No	7-9	No		No	No	No		Swab set 1	2010	2009	No	No	No	No	No	None			32	2009	NG				No	No
697	1	No	None	3	Male	Yes	None		Not known	No	Municipal (city) water	Flush toilets	No	4-6	No		No	No	No		Swab set 1	2014	2013									32	2013	NG				No	No
698	1	No	None	1	Female	Yes	None		Not known	No	Municipal (city) water	Pit latrine	Yes	4-6	No		No	No	No		Swab set 1	2026	2026									32	2025	NG				No	No
699	1	No	None	1	Male	Yes	None		Not known	No	Municipal (city) water	Pit latrine	No	7-9	No		No	No	No		Swab set 1	2028	2027	No	No	No	No	No	None			32	2027	NG				No	No
700	1	No	None	1	Male	Yes	None		Not known	No	Municipal (city) water	Pit latrine	Yes	7-9	No		No	No	No		Swab set 1	2030	2029	No	No	No	No	No	None			32	2029	1	KESC Group	Metallic blue (+/- reddish halo)/ Greenish/ brown halo	Klebsiella penumoniae ssp pneumoniae	Yes	No	Klebsiella pneumoniae ssp pneumoniae
701	1	No	None	2	Male	Yes	None		Not known	No	Municipal (city) water	Pit latrine	No	4-6	No		No	No	No		Swab set 1	2034	2033	No	No	No	No	No				32	2033	1	KESC Group	Metallic blue (+/- reddish halo)/ Greenish/ brown halo	Klebsiella penumoniae ssp pneumoniae	Yes	No	Klebsiella pneumoniae ssp pneumoniae
702	1	No	None	5	Female	Yes	None		Not known	No	Municipal (city) water	Flush toilets	No	1-3	No		No	No	No			2036	2035									32	2035	1	Escherichia coli	Dark pink to reddish	Escherichia coli	Yes	No	Escherichia coli
703	1	No	None	2	Male	Yes	None		Not known	Yes	Municipal (city) water	Pit latrine	No	10 or more	No		No	No	No		Swab set 1	2038	2037	No	No	No	No	No	None		1	32	2037	1	Escherichia coli	Dark pink to reddish	Escherichia coli	Yes	No	Escherichia coli
704	1	No	None	1	Male	Yes	None		Not known	Yes	Municipal (city) water	Pit latrine	No	7-9	No		No	No	No		Swab set 1	2040	2039	No	No	No	No	No	Ampicillin,Gentamicin			32	2039	1	Escherichia coli	Dark pink to reddish	Escherichia coli	Yes	No	Escherichia coli
705	1	No	None	2	Female	Yes	None		Not known	No	Municipal (city) water	Flush toilets	No	4-6	No		No	No	No		Swab set 1	2042	2041									32	2041	NG				No	No
706	1	No	None	2	Male	Yes	None		Not known	No	Municipal (city) water	Flush toilets	No	4-6	No		No	No	No		Swab set 1	2044	2043									32	2043	NG				No	No
707	1	No	None	4	Female	Yes	None		Not known	No	Municipal (city) water	Flush toilets	Yes	1-3	No		No	No	No		Swab set 1	2056	2055	No	No	No	No	No	Ceftriaxone			32	2055	1	Escherichia coli	Dark pink to reddish	Escherichia coli	Yes	No	Escherichia coli
708	1	No	None	5	Female	Yes	None		Not known	No	Municipal (city) water	Pit latrine	No	4-6	No		No	No	No		Swab set 1	2058	2057	No	No	No	No	No	Cefotaxime			32	2057	1	KESC Group	Metallic blue (+/- reddish halo)/ Greenish/ brown halo	Klebsiella penumoniae ssp pneumoniae	Yes	No	Klebsiella pneumoniae ssp pneumoniae
709	1	No	None	3	Female	Yes	None		Not known	No	Municipal (city) water	Flush toilets	Yes	1-3	No		No	No	No		Swab set 1	2064	2063									32	2063	NG				No	No
710	1	No	None	4	Male	Yes	None		Not known	No	Municipal (city) water	Flush toilets	No	1-3	No		No	No	No		Swab set 1	2070	2069									32	2069	NG				No	No
711	1	No	None	4	Male	Yes	None		Not known	No	Municipal (city) water	Flush toilets	No	4-6	No		No	No	No		Swab set 1	2072	2071	No	No	No	No	No	None		1	32	2071	1	Escherichia coli	Dark pink to reddish	Escherichia coli	Yes	No	Escherichia coli
712	1	No	None	4	Male	Yes	None		Not known	No	Municipal (city) water	Flush toilets	No	1-3	Yes	Ceftriaxone	Yes	No	No		Swab set 1	2074	2073	No	No	No	No	No	Ceftriaxone			32	2073	1	Acinetobacter spp	Cream	Acinetobacter baumanii complex	No	No
713	1	No	None	1	Male	Yes	None		Not known	No	Municipal (city) water	Flush toilets	No	1-3	No		No	No	No		Swab set 1	2078	2077									32	2077	1	Escherichia coli	Dark pink to reddish	Escherichia coli	Yes	No	Escherichia coli
714	1	No	None	2	Female	Yes	None		Not known	No	Municipal (city) water	Flush toilets	No	7-9	No		No	No	No		Swab set 1	2082	2081	No	No	No	No	No	None			32	2081	NG				No	No
715	1	No	None	4	Female	Yes	None		Not known	No	Municipal (city) water	Flush toilets	No	1-3	Yes	HAART	No	No	Yes		Swab set 1	2086	2085									32	2085	1	Escherichia coli	Dark pink to reddish	Escherichia coli	Yes	No	Escherichia coli
716	1	No	None	4	Male	Yes	None		Not known	No	Municipal (city) water	Flush toilets	No	1-3	Yes	Ceftriaxone,Flagyl/Metronidazole,HAART	Yes	No	Yes		Swab set 1	2094	2093	No	No	No	No	No	Flagyl/Metronidazole			34	2093	NG				No	No
717	1	No	None	3	Male	Yes	Indwelling urinary catheter		Not known	No	Municipal (city) water	Pit latrine	No	10 or more	Yes	Cefotaxime	Yes	No	No		Swab set 1	2098	2097	No	No	No	No	Yes	Cefotaxime			34	2097	NG				No	No
718	1	No	None	1	Female	Yes	None		Not known	No	Municipal (city) water	Pit latrine	Yes	1-3	Yes	Ampicillin	No	No	No		Swab set 1	2100	2099	No	No	No	No	No	Ampicillin,Gentamicin			30	2099	1	Escherichia coli	Dark pink to reddish	Escherichia coli	Yes	No	Escherichia coli
719	1	No	None	2	Female	No	None		Not known	No	Municipal (city) water	Flush toilets	No	1-3	Not sure		No	No	No		Swab set 1	2102	2101	No	No	No	No	No	Ampicillin,Gentamicin			30	2101	NG				No	No
720	1	No	None	2	Male	Yes	None		Not known	No	Municipal (city) water	Flush toilets	No	10 or more	No		No	No	No		Swab set 1	2112	2111									34	2111	NG				No	No
721	1	No	None	1	Female	Yes	None		Not known	No	Municipal (city) water	Flush toilets	No	4-6	No		No	No	No		Swab set 1	2118	2117									34	2117	NG				No	No
722	1	No	None	1	Male	Yes	None		Not known	No	Municipal (city) water	Pit latrine	No	4-6	No		No	No	No		Swab set 1	2126	2125								1	34	2125	1	KESC Group	Metallic blue (+/- reddish halo)/ Greenish/ brown halo	Klebsiella penumoniae ssp pneumoniae	Yes	No	Klebsiella pneumoniae ssp pneumoniae
723	1	No	None	1	Male	Yes	None		Not known	No	Municipal (city) water	Flush toilets	No	4-6	No		No	No	No		Swab set 1	2128	2127								1	32	2127	1	Escherichia coli	Dark pink to reddish	Serratia fonticola	Yes	Yes	Serratia fonticola	Serratia fonticola
724	1	No	None	4	Male	Yes	None		Hypertension	No	Municipal (city) water	Flush toilets	Yes	1-3	Yes	Ceftriaxone,Flagyl/Metronidazole,HAART	Yes	No	Yes		Swab set 1	2130	2129									32	2129	NG				No	No
725	1	No	None	4	Male	Yes	None		Not known	Yes	Municipal (city) water	Pit latrine	Yes	4-6	No		No	No	No		Swab set 1	2132	2131	No	No	No	No	No	None			32	2131	NG				No	No
726	1	No	None	4	Male	Yes	None		Not known	No	Municipal (city) water	Pit latrine	No	4-6	No		No	No	No		Swab set 1	2134	2133	No	No	No	No	No	Cefotaxime			32	2133	NG				No	No
727	1	No	None	2	Male	Yes	None		Not known	No	Municipal (city) water	Flush toilets	No	4-6	No		No	No	No		Swab set 1	2136	2135									32	2135	NG				No	No
728	1	No	None	3	Female	Yes	None		Not known	Yes	Municipal (city) water	Pit latrine	No	7-9	No		No	No	No		Swab set 1	2142	2141	No	No	No	No	No	Cefotaxime			32	2141	NG				No	No
729	1	No	None	2	Male	Yes	None		Not known	No	Municipal (city) water	Flush toilets	No	4-6	No		No	No	No		Swab set 1	2144	2143									32	2143	NG				No	No
730	1	No	None	1	Male	Yes	None		Not known	No	Municipal (city) water	Flush toilets	No	4-6	No		No	No	No		Swab set 1	2146	2145								1	32	2145	1	KESC Group	Metallic blue (+/- reddish halo)/ Greenish/ brown halo	Klebsiella oxytoca	Yes	No	Klebsiella oxytoca
731	1	No	None	4	Female	Yes	None		Hypertension	No	Municipal (city) water	Pit latrine	No	1-3	Yes	HAART	Yes	No	No		Swab set 1	2148	2147	No	No	No	No	No	None			32	2147	NG				No	No
732	1	No	None	4	Female	Yes	None		Not known	No	Municipal (city) water	Flush toilets	No	1-3	No		No	No	No		Swab set 1	2150	2149	No	No	No	No	No	None			32	2149	NG				No	No
733	1	No	None	4	Male	Yes	None		Not known	No	Municipal (city) water	Pit latrine	No	4-6	No		No	No	No		Swab set 1	2152	2151	No	No	No	No	No	None			32	2151	NG				No	No
734	1	No	None	2	Male	Yes	None		Not known	Yes	Municipal (city) water	Pit latrine	No	1-3	No		No	No	No		Swab set 1	2154	2153	No	No	No	No	No	None			32	2153	NG				No	No
735	1	No	None	3	Male	Yes	None		Not known	No	Other	Pit latrine	No	1-3	No		No	No	No		Swab set 1	2156	2155	No	No	No	No	No	None			32	2155	NG				No	No
736	1	No	None	1	Male	Yes	None		Not known	Not sure	Municipal (city) water	Flush toilets	No	1-3	No		No	No	No		Swab set 1	2158	2157								1	32	2157	1	Escherichia coli	Dark pink to reddish	Escherichia coli	Yes	No	Escherichia coli
737	1	No	None	4	Female	Yes	None		Not known	No	Municipal (city) water	Flush toilets	No	4-6	No		No	No	No		Swab set 1	2160	2159	No	No	No	No	No	None			32	2159	1	Escherichia coli	Dark pink to reddish	Escherichia coli	Yes	No	Escherichia coli
738	1	No	None	4	Female	Yes	None		Not known	No	Municipal (city) water	Flush toilets	No	7-9	No		No	No	No		Swab set 1	2162	2161	No		No	No	No	None		1	32	2161	1	KESC Group	Metallic blue (+/- reddish halo)/ Greenish/ brown halo	Raoultella ornithinolytica	Yes	Yes	Raoultella ornithinolytica	Raoultella ornithinolytica
739	1	No	None	2	Male	Yes	None		Not known	No	Municipal (city) water	Flush toilets	No	1-3	No		No	No	No		Swab set 1	2168	2167	No	No	No	No	No	Cefotaxime			32	2167	NG				No	No
740	1	No	None	5	Female	No	None		Not known	No	Municipal (city) water	Flush toilets	Yes	1-3	No		No	No	No		Swab set 1	2170	2169									32	2169	NG				No	No
741	1	No	None	1	Male	No	None		Not known	No	Municipal (city) water	Pit latrine	Yes	4-6	No		No	No	No		Swab set 1	2182	2181									32	2181	1	KESC Group	Metallic blue (+/- reddish halo)/ Greenish/ brown halo	Klebsiella penumoniae ssp pneumoniae	Yes	No	Klebsiella pneumoniae ssp pneumoniae
742	1	No	None	5	Male	Yes	None		Not known	No	Municipal (city) water	Flush toilets	No	1-3	No		No	No	No		Swab set 1	2186	2185									32	2185	NG				No	No
743	1	No	None	5	Male	Yes	None		Not known	Yes	Municipal (city) water	Flush toilets	No	4-6	No		No	No	No		Swab set 1	2188	2187	No	No	No	No	No	None			34	2187	NG				No	No
744	1	No	None	4	Female	Yes	None		Not known	No	Municipal (city) water	Flush toilets	No	4-6	No		No	No	No		Swab set 1	2190	2189	No	No	No	No	No	None			32	2189	NG				No	No
745	1	No	None	1	Male	Yes	None		Not known	Yes	Municipal (city) water	Flush toilets	No	4-6	Yes	Cefotaxime,Vancomycin	Yes	No	No		Swab set 1	2192	2191								1	32	2191	1	Escherichia coli	Dark pink to reddish	Escherichia coli	Yes	No	Escherichia coli
746	1	No	None	4	Male	Yes	None		Not known	Yes	Municipal (city) water	Flush toilets	No	4-6	No		No	No	No		Swab set 1	2196	2195	No	No	No	No	No	Ceftriaxone,Flagyl/Metronidazole			32	2195	NG				No	No
747	1	No	None	4	Female	Yes	Indwelling urinary catheter		Not known	No	Municipal (city) water	Pit latrine	No	4-6	No		No	No	No		Swab set 1	2198	2197	No	No	No	No	No	None			32	2197	NG				No	No
748	1	No	None	5	Female	Yes	None		Not known	No	Municipal (city) water	Flush toilets	No	4-6	Yes	Ceftriaxone	Yes	No	No		Swab set 1	2202	2201									32	2201	NG				No	No
749	1	No	None	3	Female	Yes	None		Not known	Yes	Municipal (city) water	Pit latrine	No	7-9	Yes	Other	No	No	No	AUGMENTIN	Swab set 1	2204	2203								1	34	2203	NG				No	No
750	1	No	None	1	Male	Yes	None		Not known	No	Municipal (city) water	Flush toilets	No	1-3	Yes	Ampicillin,Cefotaxime,Gentamicin,Vancomycin	Yes	No	No		Swab set 1	2210	2209	No	No	No	No	No	Cefotaxime,Vancomycin		1	34	2209	1	Escherichia coli	Dark pink to reddish	Escherichia coli	Yes	No	Escherichia coli
751	1	No	None	4	Male	Yes	None		Not known	Yes	Municipal (city) water	Pit latrine	No	1-3	Yes	Cefotaxime,Gentamicin	Yes	No	No		Swab set 1	2216	2215	No	No	No	No	No	Ceftriaxone,Gentamicin		1	34	2215	NG				No	No
752	1	No	None	2	Male	Yes	None		Not known	No	Municipal (city) water	Flush toilets	No	4-6	No		No	No	No		Swab set 1	2226	2225	No	No	No	No	No	None		1	32	2225	1	Pseudomonas aureginosa	Translucent (+/- natural pigmentation cream to green)	Escherichia coli	Yes	No	Escherichia coli
753	1	No	None	3	Female	Yes	None		Not known	No	Well/Borehole	Other	No	4-6	No		No	No	No		Swab set 1	2228	2227	No	No	No	No	No	None		1	34	2227	NG				No	No
754	1	No	None	3	Female	Yes	None		Not known	No	Municipal (city) water	Flush toilets	No	4-6	No		No	No	No		Swab set 1	2230	2229								1	32	2229	1	Escherichia coli	Dark pink to reddish	Escherichia coli	Yes	No	Escherichia coli
755	1	No	None	1	Male	Yes	None		Not known	No	Municipal (city) water	Pit latrine	No	1-3	No		No	No	No		Swab set 1	2236	2235	No	No	No	No	No	None			32	2235	NG				No	No
756	1	No	None	2	Female	Yes	None		Not known	No	Municipal (city) water	Other	No	1-3	No		No	No	No		Swab set 1	2238	2237								1	32	2237	1	Acinetobacter spp		Acinetobacter baumanii complex	No	No
757	1	No	None	4	Female	Yes	None		Not known	No	Municipal (city) water	Pit latrine	No	4-6	Yes	HAART,Other	No	No	Yes	CLOXICCILIN	Swab set 1	2240	2239	No	No	No	No	No	None			32	2239	NG				No	No
758	1	No	None	4	Male	Yes	None		Not known	No	Municipal (city) water	Flush toilets	No	1-3	No	None	No	No	No		Swab set 1	2242	2241	No	No	No	No	No	None		1	32	2241	NG				No	No
759	1	No	None	4	Male	Yes	None		Hypertension	Yes	Municipal (city) water	Pit latrine	No	4-6	No		No	No	No		Swab set 1	2244	2243	No	No	No	No	No	None		1	32	2243	NG				No	No
760	1	No	None	4	Male	Yes	None		Not known	Yes	Municipal (city) water	Pit latrine	No	4-6	No		No	No	No		Swab set 1	2246	2245	No	No	No	No	No	Flagyl/Metronidazole,Gentamicin,Other	CLOXACILLIN	1	32	2245	NG				No	No
761	1	No	None	4	Female	Yes	None		Not known	No	Municipal (city) water	Pit latrine	No	1-3	No	None	No	No	No		Swab set 1	2256	2255	No	No	No	No	No	None		1	32	2255	NG				No	No
762	1	No	None	5	Female	Yes	None		Not known	Yes	Municipal (city) water	Pit latrine	No	7-9	No	None	No	No	No		Swab set 1	2258	2257	No	No	No	No	No	None		1	32	2257	NG				No	No
764	1	No	None	1	Male	Yes	None		Not known	No	Municipal (city) water	Pit latrine	No	7-9	No		No	No	No		Swab set 1	2268	2267								1	34	2267	NG				No	No
765	1	No	None	3	Male	Yes	None		Not known	No	Municipal (city) water	Other	No	4-6	No		No	No	No		Swab set 1	2282	2281	No	No	No	No	No	Cefotaxime		1	34	2281	NG				No	No
766	1	Yes	Pseudomonas flourescens	1	Female	Yes	None		Not known	No	Municipal (city) water	Flush toilets	No	4-6	Yes	Ampicillin,Gentamicin	No	No	No		Swab set 1	2284	2283	No	No	No	No	No	Ampicillin,Gentamicin		1	34	2283	NG				No	No
767	1	No	None	5	Female	Yes	None		Not known	No	Municipal (city) water	Flush toilets	No	4-6	Yes	HAART	No	No	Yes		Swab set 1	2286	2285	No	No	No	No	No	HAART		1	34	2285	NG				No	No
768	1	No	None	2	Male	Yes	None		Not known	No	Municipal (city) water	Pit latrine	No	7-9	No		No	No	No		Swab set 1	2288	2287								1	34	2287	NG				No	No
769	1	No	None	3	Female	Yes	None		Not known	No	Municipal (city) water	Flush toilets	No	4-6	No		No	No	No		Swab set 1	2290	2289								1	34	2289	1	KESC Group	Metallic blue (+/- reddish halo)/ Greenish/ brown halo	Citrobacter freundii	Yes	No	Citrobacter freundii
770	1	No	None	1	Male	Yes	None		Not known	No	Municipal (city) water	Flush toilets	No	1-3	Yes	Ampicillin	No	No	No		Swab set 1	2292	2291	Yes	No	No	No	No	Ampicillin		1	34	2291	NG				No	No
771	1	No	None	2	Male	Yes	None		Not known	No	Municipal (city) water	Flush toilets	No	4-6	No		No	No	No		Swab set 1	2294	2293								1	34	2293	NG				No	No
772	1	No	None	4	Female	Yes	None		Not known	Yes	Municipal (city) water	Flush toilets	No	7-9	Yes	HAART	No	No	Yes		Swab set 1	2298	2297	No	No	No	No	No	HAART		1	34	2297	1	KESC Group	Metallic blue (+/- reddish halo)/ Greenish/ brown halo	Kluyvera cryocrescens	No	No
773	1	No	None	1	Male	Yes	None		Not known	No	Municipal (city) water	Flush toilets	Yes	1-3	No		No	No	No		Swab set 1	2314	2313	No	No	No	No	No	None		1	32	2313	1	Escherichia coli	Dark pink to reddish	Klebsiella aerogenes	Yes	No	Klebsiella aerogenes
774	1	No	None	2	Female	Yes	None		Not known	No	Municipal (city) water	Flush toilets	No	4-6	No		No	No	No		Swab set 1	2316	2315								1	32	2315	NG				No	No
775	1	No	None	2	Male	Yes	None		Not known	No	Municipal (city) water	Flush toilets	No	4-6	No		No	No	No		Swab set 1	2318	2317								1	34	2317	1	KESC Group	Metallic blue (+/- reddish halo)/ Greenish/ brown halo	Enterobacter cloacae complex	Yes	No	Enterobacter cloacae complex
776	1	No	None	3	Female	Yes	None		Not known	No	Municipal (city) water	Flush toilets	No	4-6	No		No	No	No		Swab set 1	2326	2325	No	No	No	No	No	Ceftriaxone		1	32	2325	NG				No	No
777	1	No	None	1	Male	Yes	None		Not known	No	Municipal (city) water	Flush toilets	No	4-6	No		No	No	No		Swab set 1	2328	2327	No	No	No	No	No	Ampicillin,Gentamicin		1	32	2327	NG				No	No
778	1	No	None	5	Male	Yes	None		Not known	Yes	Municipal (city) water	Pit latrine	No	1-3	Yes	HAART	No	No	Yes		Swab set 1	2330	2329	No	No	No	No	No	HAART		1	32	2329	NG				No	No
779	1	No	None	2	Male	Yes	None		Not known	No	Municipal (city) water	Flush toilets	No	1-3	No		No	No	No		Swab set 1	2332	2331	No	No	No	No	No	None		1	32	2331	NG				No	No
780	1	No	None	2	Female	Yes	None		Not known	Yes	Municipal (city) water	Flush toilets	No	4-6	No		No	No	No		Swab set 1	2334	2333	No	No	No	No	No	None		1	32	2333	NG				No	No
781	1	No	None	1	Male	Yes	None		Not known	No	Municipal (city) water	Pit latrine	No	4-6	No		No	No	No		Swab set 1	2340	2339								1	32	2339	1	Escherichia coli	Dark pink to reddish	Escherichia coli	Yes	No	Escherichia coli
782	1	No	None	4	Female	Yes	None		Not known	No	Municipal (city) water	Flush toilets	No	4-6	No	None	No	No	No		Swab set 1	2350	2349								1	34	2349	1	Escherichia coli	Dark pink to reddish	Escherichia coli	Yes	No	Escherichia coli
783	1	No	None	1	Female	Yes	None		Not known	No	Municipal (city) water	Pit latrine	No	7-9	No	None	No	No	No		Swab set 1	2354	2353								1	34	2353	NG				No	No
784	1	No	None	2	Female	Yes	None		Not known	Yes	Well/Borehole	Pit latrine	No	4-6	No		No	No	No		Swab set 1	2364	2363								1	32	2363	NG				No	No
785	1	No	None	2	Female	Yes	None		Not known	Yes	Municipal (city) water	Flush toilets	No	1-3	No		No	No	No		Swab set 1	2366	2365	No	No	No	No	No	Ampicillin,Gentamicin		1	32	2365	NG				No	No
786	1	No	None	4	Female	Yes	None		Not known	No	Municipal (city) water	Pit latrine	No	1-3	No		No	No	No		Swab set 1	2368	2367	No	No	No	No	No	Ceftriaxone,Flagyl/Metronidazole		1	32	2367	1	Escherichia coli	Dark pink to reddish	Escherichia coli	Yes	No	Escherichia coli
787	1	No	None	5	Female	Yes	None		Not known	Yes	Municipal (city) water	Pit latrine	No	4-6	No	None	No	No	No		Swab set 1	2370	2369	No	No	No	No	No	Cefotaxime,Flagyl/Metronidazole		1	32	2369	NG				No	No
788	1	No	None	5	Male	Yes	None		Hypertension	Yes	Municipal (city) water	Pit latrine	No	4-6	Yes	HAART	No	No	Yes		Swab set 1	2372	2371	No	No	No	No	No	None		1	32	2371	NG				No	No
789	1	No	None	3	Male	Yes	None		Not known	No	Municipal (city) water	Flush toilets	No	4-6	No	None	No	No	No		Swab set 1	2374	2373	No	No	No	No	No	None		1	34	2373	NG				No	No
790	1	No	None	2	Male	Yes	None		Not known	No	Municipal (city) water	Flush toilets	Yes	4-6	No		No	No	No		Swab set 1	2376	2375	No	No	No		Yes	None		1	32	2375	NG				No	No
791	1	Yes	Staphylococcus aureus	1	Male	Yes	None		Not known	No	Municipal (city) water	Flush toilets	No	4-6	Yes	HAART	No	No	Yes		Swab set 1	2380	2379	No	No	No	No	No	None		1	32	2379	1	Escherichia coli	Dark pink to reddish	Escherichia coli	Yes	No	Escherichia coli
792	1	No	None	1	Male	Yes	None		Not known	No	Municipal (city) water	Flush toilets	No	4-6	No		No	No	No		Swab set 1	2388	2387	No	No	No	No	No	Cefotaxime		1	34	2387	NG				No	No
793	1	No	None	4	Female	Yes	None		Not known	No	Municipal (city) water	Pit latrine	No	4-6	No	None	No	No	No		Swab set 1	2390	2389	No	No	No	No	No	None		1	34	2389	NG				No	No
794	1	No	None	4	Female	Yes	None		Not known	Yes	Municipal (city) water	Pit latrine	No	7-9	Yes	HAART	No	No	Yes		Swab set 1	2392	2391	No	No	No	No	No	None		1	32	2391	NG				No	No
795	1	No	None	5	Female	Yes	None		Hypertension	Yes	Municipal (city) water	Pit latrine	No	1-3	No	None	No	No	No		Swab set 1	2394	2393	No	No	No	No	No	None		1	32	2393	1	Escherichia coli	Dark pink to reddish	Escherichia coli	Yes	No	Escherichia coli
796	1	No	None	4	Male	Yes	None		Not known	No	Municipal (city) water	Flush toilets	No	4-6	No		No	No	No		Swab set 1	2396	2395	No	No	No	No	No	None		1	32	2395	NG				No	No
797	1	No	None	2	Male	Yes	None		Not known	No	Municipal (city) water	Flush toilets	No	7-9	No		No	No	No		Swab set 1	2398	2397	No	No	No	No	No	None		1	34	2397	NG				No	No
798	1	No	None	2	Male	No	None		Not known	No	Municipal (city) water	Flush toilets	No	4-6	No	None	No	No	No		Swab set 1	2400	2399	No	No	No	No	No	None		1	34	2399	NG				No	No
799	1	No	None	2	Female	Yes	None		Not known	No	Municipal (city) water	Flush toilets	Yes	4-6	Yes	HAART	No	No	Yes		Swab set 1	2416	2415	No	No	No	No	No	HAART		1	34	2415	NG				No	No
800	1	No	None	4	Female	Yes	None		Hypertension	No	Municipal (city) water	Other	No	1-3	No	None	No	No	No		Swab set 1	2420	2419								1	34	2419	NG				No	No
801	1	No	None	4	Male	Yes	None		Not known	No	Municipal (city) water	Flush toilets	No	10 or more	No	None	No	No	No		Swab set 1	2428	2417	No	No	No	No	No	None		1	34	2427	NG				No	No
802	1	No	None	3	Female	Yes	None		Not known	No	Municipal (city) water	Flush toilets	No	4-6	No	None	No	No	No		Swab set 1	2434	2433	No	No	No	No	Yes	None		1	34	2429	NG				No	No
803	1	No	None	2	Female	Yes	None		Not known	Yes	Municipal (city) water	Flush toilets	Yes	4-6	No		No	No	No		Swab set 1	2430	2429	No	No	No	No	No	None		1	34	2433	NG				No	No
804	1	No	None	3	Male	Yes	None		Not known	No	Municipal (city) water	Flush toilets	No	4-6	No	None	No	No	No		Swab set 1	2436	2435	No	No	No	No	No	None		1	34	2435	NG				No	No
805	1	No	None	2	Male	Yes	None		Not known	Yes	Well/Borehole	Pit latrine	No	1-3	No	None	No	No	No		Swab set 1	2440	2439	No	No	No	No	No	Ampicillin		1	34	2439	1	Acinetobacter spp	Cream	Acinetobacter baumanii complex	No	No			1	Acinetobacter spp	Cream	Unidentified Organism
806	1	No	None	4	Male	Yes	None		Not known	No	Municipal (city) water	Flush toilets	No	7-9	No	None	No	No	No		Swab set 1	2442	2441	No	No	No	No	No	Ampicillin,Flagyl/Metronidazole		1	34	2441	NG				No	No
807	1	No	None	1	Female	Yes	None		Not known	No	Municipal (city) water	Flush toilets	Yes	4-6	No	None	No	No	No		Swab set 1	2444	2443								1	32	2443	NG				No	No
808	1	No	None	3	Male	Yes	None		Not known	No	Municipal (city) water	Flush toilets	No	4-6	No	None	No	No	No		Swab set 1	2452	2451	No	No	No	No	No	None		1	34	2451	NG				No	No
809	1	No	None	1	Female	Yes	None		Not known	No	Municipal (city) water	Flush toilets	No	4-6	No	None	No	No	No		Swab set 1	42722471		No	No	No	No	No	Cefotaxime		1	34	2471	NG				No	No
810	1	No	None	4	Female	Yes	None		Not known	No	Municipal (city) water	Flush toilets	Yes	1-3	Yes	Cefotaxime,Flagyl/Metronidazole	Yes	No	No		Swab set 1	2474	2473	No	No	No	No	No	Cefotaxime		1	34	2473	1	KESC Group	Metallic blue (+/- reddish halo)/ Greenish/ brown halo	Enterobacter cloacae complex	Yes	No	Enterobacter cloacae complex		1	Escherichia coli	Dark pink to reddish	Escherichia coli	Yes	No	Escherichia coli
811	1	No	None	5	Male	Yes	None		Not known	No	Municipal (city) water	Flush toilets	No	1-3	No	None	No	No	No		Swab set 1	2476	2475								1	34	2475	NG				No	No
812	1	No	None	3	Male	No	None		Not known	No	Municipal (city) water	Flush toilets	No	4-6	No	None	No	No	No		Swab set 1	2480	2479	No	No	No	No	No	None		1	32	2479	NG				No	No
813	1	No	None	2	Male	Yes	None		Not known	No	Municipal (city) water	Flush toilets	No	4-6	No	None	No	No	No		Swab set 1	2482	2481	No	No	No	No	No	None		1	34	2481	NG				No	No
815	1	No	None	1	Male	Yes	None		Not known	No	Municipal (city) water	Pit latrine	Yes	4-6	No		No	No	No		Swab set 1	2488	2487	No	No	No	No	No	None		1	32	2487	1	KESC Group	Metallic blue (+/- reddish halo)/ Greenish/ brown halo	Klebsiella aerogenes	Yes	No	Klebsiella aerogenes
816	1	No	None	1	Male	Yes	None		Not known	No	Municipal (city) water	Flush toilets	No	1-3	No		No	No	No		Swab set 1	2498	2497	No	No	No	No	No	Cefotaxime,Vancomycin		1	32	2497	NG				No	No
817	1	No	None	5	Male	Yes	None		Not known	No	Municipal (city) water	Pit latrine	No	4-6	Yes	Other	No	No	No	AUGMENTIN	Swab set 1	2500	2499	No	No	No	No	No	Other	AUGMENTIN	1	32	2499	NG				No	No
818	1	No	None	4	Female	Yes	None		Not known	Yes	Municipal (city) water	Flush toilets	No	1-3	No	None	No	No	No		Swab set 1	2504	2503	No	No	No	No	No	None		1	32	2503	NG				No	No
819	1	No	None		Male		None		Not known	No	Municipal (city) water	Flush toilets	No	4-6	No		No	No	No		Swab set 1	2516	2515								1	32	2515	NG				No	No
820	1	No	None	4	Female	Yes	None		Not known	No	Municipal (city) water	Flush toilets	No	1-3	No		No	No	No		Swab set 1	2522	2521	No	No	No	No	No	None		1	34	2521	NG				No	No
821	1	No	None	2	Male	Yes	None		Not known	No	Municipal (city) water	Flush toilets	No	4-6	No	None	No	No	No		Swab set 1	2530	2529	No	No	Yes	No	No	None		1	34	2529	NG				No	No
822	1	No	None	4	Female	Yes	None		Not known	No	Municipal (city) water	Pit latrine	No	1-3	No	None	No	No	No		Swab set 1	2532	2531								1	34	2531	NG				No	No
823	1	No	None	4	Female	Yes	None		Not known	No	Municipal (city) water	Flush toilets	No	1-3	Yes	HAART	No	No	Yes		Swab set 1	2534	2533	No	No	No	No	No	None		1	34	2533	NG				No	No
824	1	No	None	2	Male	Yes	None		Not known	No	Municipal (city) water	Pit latrine	No	10 or more	No	None	No	No	No		Swab set 1	2538	2537	No	No	No	No	No	None		1	34	2537	1	Escherichia coli	Dark pink to reddish	Escherichia coli	Yes	No	Escherichia coli
825	1	No	None	2	Male	Yes	None		Not known	No	Municipal (city) water	Flush toilets	No	1-3	No		No	No	No		Swab set 1	2540	2539	No	No	No	No	No	Amoxicillin,Ampicillin		1	34	2539	NG				No	No
826	1	No	None	2	Female	Yes	None		Not known	No	Municipal (city) water	Flush toilets	No	4-6	No	None	No	No	No		Swab set 1	2542	2541								1	34	2541	1	Escherichia coli	Dark pink to reddish	Escherichia coli	Yes	No	Escherichia coli
827	1	No	None	4	Male	Yes	None		Not known	No	Municipal (city) water	Flush toilets	No	4-6	No		No	No	No		Swab set 1	2544	2543	No	No	No	No	No	None		1	34	2543	NG				No	No
828	1	No	None	4	Male	No	None		Not known	No	Municipal (city) water	Flush toilets	No	1-3	Yes	Cefotaxime,Flagyl/Metronidazole	Yes	No	No		Swab set 1	2546	2545	No	No	No	No	No	Cefotaxime,Flagyl/Metronidazole		1	34	2545	NG				No	No
829	1	No	None	2	Male	Yes	None		Not known	No	Municipal (city) water	Flush toilets	No	4-6	No	None	No	No	No		Swab set 1	2552	2551								1	32	2551	1	Escherichia coli	Dark pink to reddish	Escherichia coli	Yes	No	Escherichia coli
830	1	No	None	4	Female	No	None		Not known	No	Municipal (city) water	Flush toilets	Yes	1-3	No	None	No	No	No		Swab set 1	2558	2557	No	No	No	No	No	None		1	32	2557	1	Escherichia coli	Dark pink to reddish	Escherichia coli	Yes	No	Escherichia coli
831	1	No	None	4	Female	Yes	None		Not known	No	Municipal (city) water	Pit latrine	No	4-6	No	None	No	No	No		Swab set 1	2564	2563	No	No	No	No	No	None		1	34	2563	NG				No	No
832	1	No	None	4	Male	Yes	None		Not known	No	Municipal (city) water	Pit latrine	No	4-6	No	None	No	No	No		Swab set 1	2566	2565	No	No	No	No	No	None		1	34	2565	NG				No	No
833	1	No	None	2	Female	Yes	None		Not known	No	Municipal (city) water	Flush toilets	No	7-9	No		No	No	No		Swab set 1	2570	2569	No			No	No	None		1	32	2569	1	KESC Group	Metallic blue (+/- reddish halo)/ Greenish/ brown halo	Klebsiella penumoniae ssp pneumoniae	Yes	Yes	Klebsiella pneumoniae ssp pneumoniae	Klebsiella pneumoniae spp pneumoniae
834	1	No	None	2	Male	Yes	None		Not known	No	Municipal (city) water	Flush toilets	No	4-6	No	None	No	No	No		Swab set 1	2572	2571								1	32	2571	1	Escherichia coli	Dark pink to reddish	Escherichia coli	Yes	No	Escherichia coli
835	1	No	None	5	Male	Yes	None		Not known	No	Municipal (city) water	Flush toilets	No	7-9	No	None	No	No	No		Swab set 1	2574	2573	No	No	No	No	Yes	Cefotaxime		1	32	2573	NG				No	No
836	1	No	None	2	Male	Yes	None		Not known	Yes	Well/Borehole	Pit latrine	No	4-6	No	None	No	No	No		Swab set 1	2576	2575								1	34	2575	1	Escherichia coli	Dark pink to reddish	Escherichia coli	Yes	No	Escherichia coli
837	1	No	None	1	Male	Yes	None		Not known	No	Municipal (city) water	Flush toilets	No	4-6	No	None	No	No	No		Swab set 1	2578	2577	No	No	No	No	No	Ampicillin,Gentamicin		1	34	2577	1	KESC Group	Metallic blue (+/- reddish halo)/ Greenish/ brown halo	Klebsiella penumoniae ssp pneumoniae	Yes	No	Klebsiella pneumoniae ssp pneumoniae
838	1	No	None	5	Male	Yes	None		Not known	Yes	Municipal (city) water	Flush toilets	No	4-6	No	None	No	No	No		Swab set 1	2580	2579								1	34	2579	NG				No	No
839	1	No	None	4	Male	No	None		Not known	No	Municipal (city) water	Pit latrine	No	7-9	No	None	No	No	No		Swab set 1	2582	2581								1	34	2581	NG				No	No
840	1	No	None	1	Male	No	None		Not known	No	Municipal (city) water	Flush toilets	No	4-6	Yes	Ceftriaxone,Flagyl/Metronidazole	Yes	No	No		Swab set 1	2588	2587	No	No	No	No	No	Ceftriaxone,Flagyl/Metronidazole		1	34	2587	NG				No	No
841	1	No	None	2	Female	Yes	None		Not known	No	Municipal (city) water	Flush toilets	No	1-3	No	None	No	No	No		Swab set 1	2590	2589	No	No	No	No	No	None		1	34	2589	1	Escherichia coli	Dark pink to reddish	Escherichia coli	Yes	No	Escherichia coli
842	1	No	None	1	Male	Yes	None		Not known	No	Municipal (city) water	Flush toilets	No	10 or more	No	None	No	No	No		Swab set 1	2592	2591								1	34	2591	1	Escherichia coli	Dark pink to reddish	Escherichia coli	Yes	No	Escherichia coli
[truncated: 31 more columns]
